# Supplementary material for: Huanglongbing impairs the rhizosphere-to-rhizoplane enrichment process of the citrus root-associated microbiome
Source: Microbiome. 2017 Aug 10;5:97. doi: 10.1186/s40168-017-0304-4 (PMC5553657; doi:10.1186/s40168-017-0304-4)
Supplement: Supplementary file 2 — The expression activity of the identified rhizoplane-enriched KOs. Pr denotes the sample is from rhizoplane samples, while Sr denotes the sample is from rhizosphere samples. Samples 1–3 are from healthy trees, and samples 4–6 are from HLB trees. The reads count is shown in the table. (XLSX 233 kb) [file 40168_2017_304_MOESM2_ESM.xlsx]

## Sheet: HLB.H.P.enriched.ko.expression
Supplementary dataset 1. The expression activity of the identified rhizoplane enriched KOs. Pr denotes the sample is from rhizoplane samples, while Sr denotes the sample is from rhizosphere samples. Samples 1-3 are from healthy trees and samples 4-6 are from HLB trees. The reads count was shown in the table.
KO ID	1Pr	1Sr	2Pr	2Sr	3Pr	3Sr	4Pr	4Sr	5Pr	5Sr	6Pr	6Sr	KO Description
K00001	5541	6045	9194	8079	9456	7937	11406	5608	4082	3482	10837	6952	E1.1.1.1, adh;alcohol dehydrogenase [EC:1.1.1.1]
K00003	2336	1746	4001	2770	9350	3346	3769	1640	1562	1062	4120	1648	E1.1.1.3;homoserine dehydrogenase [EC:1.1.1.3]
K00007	63	15	134	33	39	24	60	11	31	10	39	26	dalD;D-arabinitol 4-dehydrogenase [EC:1.1.1.11]
K00011	93	97	302	172	231	213	239	99	105	71	181	111	E1.1.1.21, AKR1;aldehyde reductase [EC:1.1.1.21]
K00013	1751	1523	3508	2476	5739	3173	2993	1398	1241	749	2642	1347	hisD;histidinol dehydrogenase [EC:1.1.1.23]
K00014	739	690	2001	749	3011	1444	1485	548	663	341	906	655	aroE;shikimate dehydrogenase [EC:1.1.1.25]
K00019	1809	2365	4243	2530	3274	4026	3811	2855	1387	846	2615	3067	E1.1.1.30, bdh;3-hydroxybutyrate dehydrogenase [EC:1.1.1.30]
K00020	1372	1067	4118	1810	2567	2493	3134	980	1701	857	1879	1103	E1.1.1.31, mmsB;3-hydroxyisobutyrate dehydrogenase [EC:1.1.1.31]
K00022	346	201	742	291	679	334	750	146	227	120	566	150	HADH;3-hydroxyacyl-CoA dehydrogenase [EC:1.1.1.35]
K00023	2705	1974	4687	3119	3415	1947	4498	1527	2346	2074	4380	1808	E1.1.1.36, phbB;acetoacetyl-CoA reductase [EC:1.1.1.36]
K00028	104	59	228	69	436	173	360	54	88	31	444	37	E1.1.1.39;malate dehydrogenase (decarboxylating) [EC:1.1.1.39]
K00029	3725	1656	6063	2501	9324	3177	5727	1384	2022	1123	6329	1648	E1.1.1.40, maeB;malate dehydrogenase (oxaloacetate-decarboxylating)(NADP+) [EC:1.1.1.40]
K00034	1057	954	3254	1519	2190	1904	2499	1157	1815	804	1602	1289	gdh;glucose 1-dehydrogenase [EC:1.1.1.47]
K00035	142	62	271	65	272	153	272	73	78	47	221	56	gal;D-galactose 1-dehydrogenase [EC:1.1.1.48]
K00038	583	633	2186	936	1060	1150	1515	605	724	423	1097	765	E1.1.1.53;3alpha(or 20beta)-hydroxysteroid dehydrogenase [EC:1.1.1.53]
K00039	74	27	405	56	160	70	144	45	52	13	73	42	E1.1.1.56;ribitol 2-dehydrogenase [EC:1.1.1.56]
K00040	90	108	481	140	263	225	404	86	110	51	261	106	uxuB;fructuronate reductase [EC:1.1.1.57]
K00041	94	32	257	148	286	103	280	67	226	178	630	83	uxaB;tagaturonate reductase [EC:1.1.1.58]
K00042	691	777	1546	1233	1135	1340	1588	863	872	636	1150	976	E1.1.1.60, garR;2-hydroxy-3-oxopropionate reductase [EC:1.1.1.60]
K00043	54	22	169	44	80	89	121	33	78	26	62	48	E1.1.1.61;4-hydroxybutyrate dehydrogenase [EC:1.1.1.61]
K00044	482	500	1641	704	1071	1011	1207	517	489	493	706	481	E1.1.1.62, HSD17B;estradiol 17beta-dehydrogenase [EC:1.1.1.62]
K00045	170	442	495	1021	312	415	414	259	193	394	290	313	E1.1.1.67, mtlK;mannitol 2-dehydrogenase [EC:1.1.1.67]
K00046	1055	1117	3709	1901	2083	2518	2647	1347	1561	950	1605	1365	idnO;gluconate 5-dehydrogenase [EC:1.1.1.69]
K00050	325	171	1127	388	732	731	815	191	473	225	467	218	ttuD;hydroxypyruvate reductase [EC:1.1.1.81]
K00052	2502	2059	4580	3959	4828	3688	4106	2216	2108	1711	3214	1962	leuB;3-isopropylmalate dehydrogenase [EC:1.1.1.85]
K00054	84	115	478	159	328	206	171	162	142	131	131	158	mvaA;hydroxymethylglutaryl-CoA reductase [EC:1.1.1.88]
K00055	628	325	708	525	839	404	911	324	249	85	700	391	E1.1.1.90;aryl-alcohol dehydrogenase [EC:1.1.1.90]
K00058	6235	6235	10131	7879	14804	9380	10863	5276	4135	3166	10522	5788	serA, PHGDH;D-3-phosphoglycerate dehydrogenase [EC:1.1.1.95]
K00059	16420	12128	33317	19290	35466	25416	27167	13643	13249	9634	23969	14832	fabG;3-oxoacyl-[acyl-carrier protein] reductase [EC:1.1.1.100]
K00064	343	244	1096	324	1152	669	704	193	300	115	409	236	E1.1.1.122;D-threo-aldose 1-dehydrogenase [EC:1.1.1.122]
K00065	1616	763	2906	987	1500	1482	2246	640	1201	686	2372	739	E1.1.1.125, kduD;2-deoxy-D-gluconate 3-dehydrogenase [EC:1.1.1.125]
K00073	94	31	131	26	177	73	314	51	44	26	556	23	allD;ureidoglycolate dehydrogenase [EC:1.1.1.154]
K00077	1018	1124	2629	2015	1791	1770	2258	817	1102	660	1569	931	panE, apbA;2-dehydropantoate 2-reductase [EC:1.1.1.169]
K00090	388	267	1259	461	1605	599	939	303	476	291	829	331	E1.1.1.215;gluconate 2-dehydrogenase [EC:1.1.1.215]
K00097	1191	607	2389	798	4775	1555	1973	638	825	497	2348	564	pdxA;4-hydroxythreonine-4-phosphate dehydrogenase [EC:1.1.1.262]
K00098	125	182	637	205	339	391	452	222	197	81	184	270	idnD;L-idonate 5-dehydrogenase [EC:1.1.1.264]
K00100	26760	10686	39354	15529	36877	18544	31291	11283	15088	8617	41645	12521	E1.1.1.-;PATHWAY ko00051 Fructose and mannose metabolism
K00101	662	678	2039	845	1370	1555	1595	490	568	237	935	581	E1.1.2.3, lldD;L-lactate dehydrogenase (cytochrome) [EC:1.1.2.3]
K00102	1092	885	3763	1697	2626	1881	2873	720	969	440	1919	720	E1.1.2.4, dld;D-lactate dehydrogenase (cytochrome) [EC:1.1.2.4]
K00108	2749	1945	5472	3508	9989	4138	4512	1986	2050	1181	5991	2028	E1.1.99.1, betA, CHDH;choline dehydrogenase [EC:1.1.99.1]
K00111	2690	2448	6697	4097	7224	3991	5982	2196	3159	1156	4721	2235	glpA, glpD;glycerol-3-phosphate dehydrogenase [EC:1.1.5.3]
K00115	121	53	418	101	137	164	303	50	79	63	121	52	E1.1.99.10;glucose dehydrogenase (acceptor) [EC:1.1.99.10]
K00116	1539	691	773	567	11093	1598	1175	419	403	182	3288	827	mqo;malate dehydrogenase (quinone) [EC:1.1.5.4]
K00119	1333	1633	4778	2281	2590	3147	3200	1606	1540	1179	1826	1756	E1.1.99.-;PATHWAY ko00440 Phosphonate and phosphinate metabolism
K00123	5071	5962	10168	9480	10883	9953	8866	6468	4668	5453	7245	7236	E1.2.1.2A;formate dehydrogenase, alpha subunit [EC:1.2.1.2]
K00124	926	1037	2199	1793	1517	1665	1779	1044	997	1255	1315	1089	E1.2.1.2B1;formate dehydrogenase, beta subunit
K00126	57	36	118	40	69	63	97	32	46	30	63	28	E1.2.1.2D, fdsD;formate dehydrogenase, delta subunit [EC:1.2.1.2]
K00127	419	273	789	390	751	483	584	239	253	213	530	252	E1.2.1.2G;formate dehydrogenase, gamma subunit
K00128	10328	12132	20250	22367	18358	14433	18845	10431	6758	5866	15907	9559	E1.2.1.3;aldehyde dehydrogenase (NAD+) [EC:1.2.1.3]
K00133	4930	4005	6892	5539	10912	5470	6906	3435	2823	2319	7156	3638	asd;aspartate-semialdehyde dehydrogenase [EC:1.2.1.11]
K00135	4757	4586	6573	5265	6165	5728	7102	4467	2748	2472	5154	4685	E1.2.1.16, gabD;succinate-semialdehyde dehydrogenase (NADP+) [EC:1.2.1.16]
K00140	7555	6947	9139	7943	19855	8887	11326	5149	4698	3094	11574	6014	mmsA, iolA, ALDH6A1;malonate-semialdehyde dehydrogenase (acetylating) / methylmalonate-semialdehyde dehydrogenase [EC:1.2.1.18 1.2.1.27]
K00141	549	462	1204	1049	1009	795	1245	386	244	173	842	383	xylC;benzaldehyde dehydrogenase (NAD) [EC:1.2.1.28]
K00145	1742	1365	2853	2149	3921	2096	2652	1048	1068	756	2514	1024	argC;N-acetyl-gamma-glutamyl-phosphate reductase [EC:1.2.1.38]
K00146	785	669	1559	1146	1645	1054	1195	609	500	286	892	591	feaB;phenylacetaldehyde dehydrogenase [EC:1.2.1.39]
K00147	1767	1798	2908	2272	7328	3271	2798	1418	1210	784	3084	1923	proA;glutamate-5-semialdehyde dehydrogenase [EC:1.2.1.41]
K00148	742	699	954	1049	1470	1240	967	714	354	289	975	977	fdhA;glutathione-independent formaldehyde dehydrogenase [EC:1.2.1.46]
K00151	403	291	951	242	455	366	724	249	158	121	508	245	E1.2.1.60, hpaE;5-carboxymethyl-2-hydroxymuconic-semialdehyde dehydrogenase [EC:1.2.1.60]
K00154	306	112	686	143	823	286	635	93	205	73	755	139	E1.2.1.68;coniferyl-aldehyde dehydrogenase [EC:1.2.1.68]
K00155	1175	1557	3268	2543	2316	1785	2712	1539	649	585	1769	1994	E1.2.1.-;PATHWAY ko00281 Geraniol degradation
K00164	17134	13870	19911	21559	40694	19921	26086	13230	8040	6164	27529	15391	OGDH, sucA;2-oxoglutarate dehydrogenase E1 component [EC:1.2.4.2]
K00166	1042	785	1224	905	7930	1646	1594	722	638	475	2043	707	E1.2.4.4A, bkdA1;2-oxoisovalerate dehydrogenase E1 component, alpha subunit [EC:1.2.4.4]
K00179	117	135	612	215	252	355	512	109	347	179	149	143	iorA;indolepyruvate ferredoxin oxidoreductase, alpha subunit [EC:1.2.7.8]
K00180	52	52	556	93	164	198	319	52	165	109	69	48	iorB;indolepyruvate ferredoxin oxidoreductase, beta subunit [EC:1.2.7.8]
K00198	0	1	6	6	9	1	6	0	2	0	0	0	E1.2.99.2C, cooS;carbon-monoxide dehydrogenase catalytic subunit [EC:1.2.99.2]
K00207	203	150	356	189	569	283	628	166	217	158	478	128	E1.3.1.2, DPYD;dihydropyrimidine dehydrogenase (NADP+) [EC:1.3.1.2]
K00208	1774	1312	2845	1821	3351	2474	2635	1214	1043	733	2887	1261	fabI;enoyl-[acyl-carrier protein] reductase I [EC:1.3.1.9]
K00217	305	243	920	309	709	411	953	175	326	88	591	198	E1.3.1.32;maleylacetate reductase [EC:1.3.1.32]
K00218	407	228	959	406	652	310	752	191	345	102	643	231	E1.3.1.33, por;protochlorophyllide reductase [EC:1.3.1.33]
K00219	1374	919	2519	1299	2173	1358	2138	705	660	378	1556	881	fadH;2,4-dienoyl-CoA reductase (NADPH2) [EC:1.3.1.34]
K00220	129	119	519	110	405	245	380	76	143	57	242	92	tyrC;cyclohexadieny/prephenate dehydrogenase [EC:1.3.1.43 1.3.1.12]
K00224	214	118	405	161	388	169	370	66	146	93	282	126	E1.3.1.-;PATHWAY ko00351 DDT degradation
K00227	56	26	224	60	89	89	169	48	121	72	77	36	SC5DL, ERG3;lathosterol oxidase [EC:1.14.21.6]
K00228	556	240	1216	418	2563	689	1026	271	409	162	1004	162	hemF, CPOX;coproporphyrinogen III oxidase [EC:1.3.3.3]
K00242	896	700	1144	724	6034	1096	1135	456	214	148	1640	739	sdhD;succinate dehydrogenase membrane anchor subunit
K00243	264	81	98	59	2803	361	143	39	79	70	670	105	K00243;hypothetical protein
K00249	10515	9279	17997	10309	17136	12304	20607	7887	8783	5697	19998	8778	E1.3.99.3, ACADM, acd;acyl-CoA dehydrogenase [EC:1.3.99.3]
K00252	2248	1842	3984	2761	4324	5755	2990	1462	1325	859	2980	1747	GCDH, gcdH;glutaryl-CoA dehydrogenase [EC:1.3.99.7]
K00253	1906	1194	4441	1762	5859	2480	3766	1101	1447	787	3843	1246	IVD, ivd;isovaleryl-CoA dehydrogenase [EC:1.3.8.4]
K00256	875	1324	3737	3890	1984	2958	2545	2100	1115	1142	1409	2021	E1.3.99.16;isoquinoline 1-oxidoreductase [EC:1.3.99.16]
K00257	26202	18293	36140	21807	43612	22439	41101	15676	13344	8920	36589	17060	E1.3.99.-;PATHWAY ko00281 Geraniol degradation
K00265	10840	13591	20204	21742	27595	21965	20849	11832	7999	6391	19601	13035	gltB;glutamate synthase (NADPH/NADH) large chain [EC:1.4.1.13 1.4.1.14]
K00266	3543	4274	7577	6543	8248	6865	6584	3656	2720	2144	5790	3981	gltD;glutamate synthase (NADPH/NADH) small chain [EC:1.4.1.13 1.4.1.14]
K00273	362	289	803	275	755	485	800	150	246	89	686	190	E1.4.3.3, DAO;D-amino-acid oxidase [EC:1.4.3.3]
K00274	801	424	2190	776	1799	1284	1980	438	743	383	2110	623	MAO, aofH;monoamine oxidase [EC:1.4.3.4]
K00275	502	404	1144	536	1704	675	868	429	299	168	810	404	pdxH, PNPO;pyridoxamine 5'-phosphate oxidase [EC:1.4.3.5]
K00281	2792	4941	4693	5253	6713	6580	5595	4309	1427	1278	4426	4429	GLDC, gcvP;glycine dehydrogenase [EC:1.4.4.2]
K00285	3013	1887	4335	3103	9590	2958	4332	1411	1087	435	4020	1698	dadA;D-amino-acid dehydrogenase [EC:1.4.99.1]
K00286	629	608	1743	817	1940	1155	1363	492	596	367	1381	691	E1.5.1.2, proC;pyrroline-5-carboxylate reductase [EC:1.5.1.2]
K00292	83	33	326	57	121	88	170	34	76	28	108	46	E1.5.1.9;saccharopine dehydrogenase (NAD+, L-glutamate forming) [EC:1.5.1.9]
K00297	2448	1765	4334	2778	7688	3006	3720	1515	1155	923	4150	1481	E1.5.1.20, metF;methylenetetrahydrofolate reductase (NADPH) [EC:1.5.1.20]
K00299	1044	1443	1401	1657	1707	1655	1499	1331	340	347	1535	1405	ssuE;FMN reductase [EC:1.5.1.38]
K00302	1131	839	1949	1355	1582	1202	1892	530	616	344	1520	697	soxA;sarcosine oxidase, subunit alpha [EC:1.5.3.1]
K00303	1274	1146	2833	2119	2029	2002	2483	946	1221	778	1566	980	soxB;sarcosine oxidase, subunit beta [EC:1.5.3.1]
K00304	79	42	173	129	111	90	147	59	54	45	117	55	soxD;sarcosine oxidase, subunit delta [EC:1.5.3.1]
K00305	204	82	273	150	313	123	256	62	140	38	256	84	soxG;sarcosine oxidase, subunit gamma [EC:1.5.3.1]
K00311	3593	1925	5109	2142	11283	2851	5685	1665	1805	907	6950	1688	E1.5.5.1, etf;electron-transferring-flavoprotein dehydrogenase [EC:1.5.5.1]
K00315	194	299	730	382	437	748	807	398	446	209	373	453	DMGDH;dimethylglycine dehydrogenase [EC:1.5.8.4]
K00316	112	102	533	188	286	449	308	129	159	78	192	152	spdH;spermidine dehydrogenase [EC:1.5.99.6]
K00317	39	31	110	39	47	98	98	22	47	22	35	38	E1.5.8.2;trimethylamine dehydrogenase [EC:1.5.8.2]
K00324	2057	1706	4262	2102	4632	2684	4427	1320	1572	876	4006	1410	pntA;NAD(P) transhydrogenase subunit alpha [EC:1.6.1.2]
K00325	1628	1504	3894	1667	3274	2612	3386	1206	1454	809	2866	1171	pntB;NAD(P) transhydrogenase subunit beta [EC:1.6.1.2]
K00327	271	72	72	111	68	22	111	114	531	139	85	36	E1.6.2.4;NADPH-ferrihemoprotein reductase [EC:1.6.2.4]
K00329	1361	1161	2945	1919	2248	2231	2684	1070	1685	1110	1862	1208	E1.6.5.3;NADH dehydrogenase [EC:1.6.5.3]
K00334	2296	1642	2730	2399	6287	2251	3388	1684	1252	770	3321	1731	nuoE;NADH-quinone oxidoreductase subunit E [EC:1.6.5.3]
K00336	6022	4155	7273	6110	12867	6073	7791	4066	2491	1979	8498	4153	nuoG;NADH-quinone oxidoreductase subunit G [EC:1.6.5.3]
K00344	5967	4789	12209	6996	13348	8928	9844	4352	4062	2740	8626	4924	E1.6.5.5, qor;NADPH2:quinone reductase [EC:1.6.5.5]
K00354	5594	694	3276	3025	1728	860	2506	408	581	236	2262	546	E1.6.99.1;NADPH2 dehydrogenase [EC:1.6.99.1]
K00355	122	58	342	167	801	233	206	54	113	44	193	55	NQO1;NAD(P)H dehydrogenase (quinone) [EC:1.6.5.2]
K00356	1084	544	2426	838	3045	979	1573	543	563	305	1832	674	E1.6.99.3;NADH dehydrogenase [EC:1.6.99.3]
K00358	905	639	1761	1325	1264	1123	1392	717	576	261	1210	579	E1.6.99.-;CLASS Unclassified; Metabolism; Others
K00362	514	324	2458	709	1499	828	1338	224	902	530	903	403	nirB;nitrite reductase (NAD(P)H) large subunit [EC:1.7.1.4]
K00364	313	199	829	330	793	205	392	134	211	147	537	89	E1.7.1.7, guaC;GMP reductase [EC:1.7.1.7]
K00366	346	977	740	1249	500	1556	841	1182	338	558	401	1295	nirA;ferredoxin-nitrite reductase [EC:1.7.7.1]
K00372	330	282	1618	405	765	877	1088	249	745	272	511	359	E1.7.99.4C;nitrate reductase catalytic subunit [EC:1.7.99.4]
K00375	1156	824	4369	1122	3637	1912	2837	699	1248	644	2014	953	K00375;GntR family transcriptional regulator / MocR family aminotransferase
K00378	8	10	10	6	10	9	15	13	6	15	11	22	hcp;hydroxylamine reductase [EC:1.7.-.-]
K00380	397	279	1644	812	1636	786	1182	377	700	433	639	351	cysJ;sulfite reductase (NADPH) flavoprotein alpha-component [EC:1.8.1.2]
K00381	2449	4557	4182	9142	5609	6703	4283	5776	2341	3376	3774	6292	cysI;sulfite reductase (NADPH) hemoprotein beta-component [EC:1.8.1.2]
K00382	10807	7831	13124	12574	21284	11046	12786	7289	4513	3658	12099	7345	DLD, lpd, pdhD;dihydrolipoamide dehydrogenase [EC:1.8.1.4]
K00383	725	465	1551	750	2673	1033	1120	460	528	241	916	459	E1.8.1.7, GSR, gor;glutathione reductase (NADPH) [EC:1.8.1.7]
K00397	250	247	705	228	491	387	570	246	225	174	529	196	E1.8.99.-;anaerobic dimethyl sulfoxide reductase [EC:1.8.99.-]
K00404	1026	1008	1161	911	3046	1360	2099	1084	336	148	1784	1200	ccoN;cytochrome c oxidase cbb3-type subunit I [EC:1.9.3.1]
K00405	501	501	638	456	1716	702	1007	406	142	117	681	516	ccoO;cytochrome c oxidase cbb3-type subunit II
K00406	545	502	1002	711	2027	925	1146	496	345	258	862	527	ccoP;cytochrome c oxidase cbb3-type subunit III
K00407	55	32	33	26	163	64	71	17	12	11	59	64	ccoQ;cytochrome c oxidase cbb3-type subunit IV
K00410	294	178	969	339	381	343	514	149	210	116	327	169	fbcH;ubiquinol-cytochrome c reductase cytochrome b/c1 subunit
K00411	1504	1007	2042	1661	2738	1308	2547	1783	756	629	2397	1544	UQCRFS1, RIP1, petA;ubiquinol-cytochrome c reductase iron-sulfur subunit [EC:1.10.2.2]
K00413	1364	600	1581	852	2137	622	1592	533	797	439	2094	484	CYC1, CYT1, petC;ubiquinol-cytochrome c reductase cytochrome c1 subunit
K00423	2821	2568	4661	3954	4741	3850	4699	3255	2825	2643	4927	2717	E1.10.3.3;L-ascorbate oxidase [EC:1.10.3.3]
K00425	2060	3146	2956	4636	4332	4071	3290	2247	704	427	2418	2646	cydA;cytochrome d ubiquinol oxidase subunit I [EC:1.10.3.-]
K00426	989	1208	1697	1588	2411	1802	1533	838	438	291	1443	1107	cydB;cytochrome d ubiquinol oxidase subunit II [EC:1.10.3.-]
K00432	1008	533	1250	783	2358	843	1160	567	762	425	1238	447	E1.11.1.9;glutathione peroxidase [EC:1.11.1.9]
K00433	1462	1770	3964	3381	3155	2866	2834	1939	1308	1346	2205	2179	E1.11.1.10, cpo;chloride peroxidase [EC:1.11.1.10]
K00446	315	453	1329	710	632	1059	1015	409	410	381	586	1347	E1.13.11.2;catechol 2,3-dioxygenase [EC:1.13.11.2]
K00448	96	106	414	172	325	280	309	80	121	64	183	118	pcaG;protocatechuate 3,4-dioxygenase, alpha subunit [EC:1.13.11.3]
K00449	267	305	944	414	462	563	810	317	428	394	580	413	pcaH;protocatechuate 3,4-dioxygenase, beta subunit [EC:1.13.11.3]
K00450	624	461	998	575	644	715	1353	513	664	531	913	752	E1.13.11.4;gentisate 1,2-dioxygenase [EC:1.13.11.4]
K00451	915	1230	2298	1909	4589	2022	2587	1631	830	547	1793	1910	E1.13.11.5, hmgA;homogentisate 1,2-dioxygenase [EC:1.13.11.5]
K00455	37	77	107	69	80	53	84	95	32	31	54	68	E1.13.11.15, hpaD;3,4-dihydroxyphenylacetate 2,3-dioxygenase [EC:1.13.11.15]
K00457	3574	4001	4371	4554	19763	5675	6022	4921	1638	1522	5789	6069	HPD, hppD;4-hydroxyphenylpyruvate dioxygenase [EC:1.13.11.27]
K00459	2031	1417	5173	1866	4804	2750	4068	1105	1603	908	3024	1320	E1.13.12.16;nitronate monooxygenase [EC:1.13.12.16]
K00462	93	85	421	114	144	156	283	81	119	84	87	117	bphC;biphenyl-2,3-diol 1,2-dioxygenase [EC:1.13.11.39]
K00466	162	173	186	97	357	150	224	102	51	48	183	155	E1.13.12.3;tryptophan 2-monooxygenase [EC:1.13.12.3]
K00470	325	263	485	197	418	283	507	243	321	247	485	170	E1.14.1.-;CLASS Unclassified; Metabolism; Others
K00471	18	12	114	39	64	46	83	23	33	22	40	22	E1.14.11.1;gamma-butyrobetaine dioxygenase [EC:1.14.11.1]
K00472	116	88	403	130	400	216	334	82	142	70	262	82	E1.14.11.2;prolyl 4-hydroxylase [EC:1.14.11.2]
K00476	61	29	176	23	104	73	63	13	61	21	93	19	E1.14.11.16;aspartate beta-hydroxylase [EC:1.14.11.16]
K00477	327	134	451	228	463	209	553	138	211	100	622	177	E1.14.11.18, PHYH;phytanoyl-CoA hydroxylase [EC:1.14.11.18]
K00480	879	589	2881	854	1437	1756	2092	568	733	317	1250	1241	E1.14.13.1;salicylate hydroxylase [EC:1.14.13.1]
K00481	478	248	1068	443	898	512	1101	181	379	127	612	253	pobA;p-hydroxybenzoate 3-monooxygenase [EC:1.14.13.2]
K00484	84	45	261	74	193	101	208	44	58	40	122	41	hpaC;4-hydroxyphenylacetate-3-monooxygenase small chain [EC:1.14.14.9]
K00485	245	1130	530	900	415	1093	554	715	169	141	391	686	E1.14.13.8;dimethylaniline monooxygenase (N-oxide forming) [EC:1.14.13.8]
K00492	1655	2084	4440	2202	4870	3346	4168	1900	1385	834	2883	3087	E1.14.13.-;PATHWAY ko00340 Histidine metabolism
K00493	396	374	1068	449	750	711	809	339	339	220	634	424	E1.14.14.1;unspecific monooxygenase [EC:1.14.14.1]
K00500	1579	1215	1665	1866	4713	1750	2142	1328	678	482	2384	1629	phhA, PAH;phenylalanine-4-hydroxylase [EC:1.14.16.1]
K00517	9488	12031	15307	13665	13249	14059	17950	13009	5610	5344	13978	16449	E1.14.-.-;PATHWAY ko00363 Bisphenol degradation
K00523	1912	2075	2372	2623	6078	1764	2389	1414	921	907	2775	2269	ascD, ddhD, rfbI;CDP-4-dehydro-6-deoxyglucose reductase [EC:1.17.1.1]
K00526	4039	2073	5930	3196	10806	3355	5512	2168	2397	1740	8245	2418	E1.17.4.1B, nrdB, nrdF;ribonucleoside-diphosphate reductase beta chain [EC:1.17.4.1]
K00528	2824	2811	3765	3824	6526	3642	4273	2639	1540	1395	4199	2931	E1.18.1.2, fpr;ferredoxin--NADP+ reductase [EC:1.18.1.2]
K00529	1218	1812	3109	2399	2661	2707	3020	1736	947	739	2214	2297	hcaD;ferredoxin--NAD+ reductase [EC:1.18.1.3]
K00537	1500	520	1919	1355	4342	923	1751	420	814	322	1897	569	ARSC1, arsC;arsenate reductase [EC:1.20.4.1]
K00540	41135	37713	67045	56125	66375	57089	64087	39555	26233	21932	58472	44274	E1.-.-.-;CLASS Unclassified; Metabolism; Others
K00551	332	185	736	397	584	300	550	171	197	118	467	131	E2.1.1.17, PEMT;phosphatidylethanolamine N-methyltransferase [EC:2.1.1.17]
K00557	25	7	58	11	87	22	17	6	38	24	65	12	trmA;tRNA (uracil-5-)-methyltransferase [EC:2.1.1.35]
K00560	1060	717	1769	943	3389	1371	1759	650	620	344	1650	789	E2.1.1.45, thyA;thymidylate synthase [EC:2.1.1.45]
K00564	348	297	778	619	1602	620	575	232	302	153	789	300	rsmC;16S rRNA (guanine1207-N2)-methyltransferase [EC:2.1.1.172]
K00569	63	33	315	62	421	113	154	31	35	12	100	25	E2.1.1.67, tpmT;thiopurine S-methyltransferase [EC:2.1.1.67]
K00573	1630	927	2755	1210	3340	1549	2438	726	1036	532	2143	852	E2.1.1.77, pcm;protein-L-isoaspartate(D-aspartate) O-methyltransferase [EC:2.1.1.77]
K00574	1549	1277	3562	2630	3937	2588	3071	1276	1184	829	2388	1433	E2.1.1.79, cfa;cyclopropane-fatty-acyl-phospholipid synthase [EC:2.1.1.79]
K00595	133	102	474	106	655	239	407	69	135	50	215	76	cobL;precorrin-6Y C5,15-methyltransferase / precorrin-8W decarboxylase [EC:2.1.1.132]
K00596	59	65	159	125	233	186	181	68	51	21	72	60	E4.1.1.64;2,2-dialkylglycine decarboxylase (pyruvate) [EC:4.1.1.64]
K00600	5438	4394	8490	7000	15143	7053	8573	4245	3153	2497	8694	4457	glyA, SHMT;glycine hydroxymethyltransferase [EC:2.1.2.1]
K00607	30	34	42	33	73	64	56	26	19	8	48	29	E2.1.2.-;CLASS Unclassified; Metabolism; Others
K00611	2081	1424	3274	2243	6026	2756	3286	1285	1409	882	3661	1816	OTC, argF, argI;ornithine carbamoyltransferase [EC:2.1.3.3]
K00614	63	42	219	57	423	172	101	21	87	37	139	40	E2.1.-.-;CLASS Unclassified; Metabolism; Others
K00620	1039	963	2395	1757	3783	2167	1934	951	834	691	1632	970	argJ;glutamate N-acetyltransferase / amino-acid N-acetyltransferase [EC:2.3.1.35 2.3.1.1]
K00622	57	29	173	59	93	95	96	48	49	23	62	35	nat;arylamine N-acetyltransferase [EC:2.3.1.5]
K00626	18011	16832	24988	18629	27206	19254	30096	14010	11105	9123	27320	14975	E2.3.1.9, atoB;acetyl-CoA C-acetyltransferase [EC:2.3.1.9]
K00631	198	135	558	169	1268	401	363	111	240	80	546	142	plsB;glycerol-3-phosphate O-acyltransferase [EC:2.3.1.15]
K00638	81	46	225	71	464	210	190	53	99	49	213	60	E2.3.1.28, cat;chloramphenicol O-acetyltransferase [EC:2.3.1.28]
K00640	3143	3585	4546	5293	5869	5080	5070	3663	1729	1868	4855	4147	E2.3.1.30, cysE;serine O-acetyltransferase [EC:2.3.1.30]
K00641	1150	838	3522	1382	5759	2166	2366	787	849	481	2557	960	E2.3.1.31, metX;homoserine O-acetyltransferase [EC:2.3.1.31]
K00643	2536	2211	2844	2645	6621	2711	4921	1990	904	668	4370	1787	E2.3.1.37, ALAS;5-aminolevulinate synthase [EC:2.3.1.37]
K00647	1695	846	2237	946	11488	2117	2263	729	753	449	4199	743	fabB;3-oxoacyl-[acyl-carrier-protein] synthase I [EC:2.3.1.41]
K00651	82	71	257	129	291	130	199	87	139	112	296	57	metA;homoserine O-succinyltransferase [EC:2.3.1.46]
K00663	263	109	196	103	230	117	323	97	153	85	284	67	E2.3.1.82;aminoglycoside N6'-acetyltransferase [EC:2.3.1.82]
K00666	4138	4421	11293	5654	7854	8195	10782	4180	4342	2412	6670	4558	K00666;fatty-acyl-CoA synthase [EC:6.2.1.-]
K00673	354	151	358	143	1066	216	369	72	75	38	636	120	astA;arginine N-succinyltransferase [EC:2.3.1.109]
K00674	1864	1126	3000	1449	6710	2157	2516	867	1008	532	2970	977	dapD;2,3,4,5-tetrahydropyridine-2-carboxylate N-succinyltransferase [EC:2.3.1.117]
K00680	6276	4404	13457	6627	17373	8043	10605	3419	4001	2201	8895	4063	E2.3.1.-;PATHWAY ko00350 Tyrosine metabolism
K00684	376	225	1075	371	1583	602	847	208	258	124	854	155	aat;leucyl/phenylalanyl-tRNA--protein transferase [EC:2.3.2.6]
K00685	761	320	1205	508	1818	648	1199	284	401	223	1390	389	ATE1, ate1;arginine-tRNA-protein transferase [EC:2.3.2.8]
K00692	77	268	512	395	244	283	168	64	183	118	84	111	E2.4.1.10, sacB;levansucrase [EC:2.4.1.10]
K00694	1270	1685	2404	2000	4308	5650	2296	1257	690	453	1596	2194	bcsA;cellulose synthase (UDP-forming) [EC:2.4.1.12]
K00703	1351	780	2584	1581	2450	1148	2026	1151	1388	819	1853	870	E2.4.1.21, glgA;starch synthase [EC:2.4.1.21]
K00713	5	8	40	20	49	44	13	7	3	0	6	3	waaD;UDP-glucose:(glucosyl)LPS alpha-1,2-glucosyltransferase [EC:2.4.1.-]
K00720	121	109	738	294	589	440	347	120	143	68	172	87	UGCG;ceramide glucosyltransferase [EC:2.4.1.80]
K00737	0	0	9	6	2	7	2	3	0	2	8	1	MGAT3;beta-1,4-mannosyl-glycoprotein beta-1,4-N-acetylglucosaminyltransferase [EC:2.4.1.144]
K00748	566	267	1278	447	2575	784	962	254	439	187	1196	335	lpxB;lipid-A-disaccharide synthase [EC:2.4.1.182]
K00750	15	7	27	6	18	7	19	11	17	4	20	1	GYG1, GYG2;glycogenin glucosyltransferase [EC:2.4.1.186]
K00768	428	418	1263	523	1169	810	1050	327	448	335	544	398	E2.4.2.21, cobU, cobT;nicotinate-nucleotide--dimethylbenzimidazole phosphoribosyltransferase [EC:2.4.2.21]
K00769	65	19	208	56	99	79	185	24	58	13	116	38	gpt;xanthine phosphoribosyltransferase [EC:2.4.2.22]
K00783	788	423	1014	437	3643	705	1017	300	351	216	2210	356	rlmH;23S rRNA (pseudouridine1915-N3)-methyltransferase [EC:2.1.1.177]
K00788	610	580	2048	731	1879	1283	1254	402	484	213	1024	436	thiE;thiamine-phosphate pyrophosphorylase [EC:2.5.1.3]
K00794	1228	982	2141	1490	4272	1829	2210	1152	794	583	2640	1032	ribH, RIB4;6,7-dimethyl-8-ribityllumazine synthase [EC:2.5.1.78]
K00795	1028	349	2008	945	2365	882	1645	331	649	205	1525	448	ispA;farnesyl diphosphate synthase [EC:2.5.1.1 2.5.1.10]
K00798	778	692	1736	877	2154	1252	1479	721	702	410	1026	689	E2.5.1.17, cobO, btuR;cob(I)alamin adenosyltransferase [EC:2.5.1.17]
K00799	5593	3038	12496	4744	13964	6040	9288	2913	3876	2148	8345	2837	E2.5.1.18, gst;glutathione S-transferase [EC:2.5.1.18]
K00801	156	75	552	194	355	186	252	83	198	61	162	93	FDFT1;farnesyl-diphosphate farnesyltransferase [EC:2.5.1.21]
K00808	422	339	1062	425	964	549	1409	346	395	171	1165	356	hss;homospermidine synthase [EC:2.5.1.44]
K00812	3201	2472	6025	4124	6756	4323	4904	2471	2123	1818	4583	2445	E2.6.1.1A, aspB;aspartate aminotransferase [EC:2.6.1.1]
K00813	28	24	49	25	32	19	20	11	18	25	31	13	E2.6.1.1B, aspC;aspartate aminotransferase [EC:2.6.1.1]
K00819	891	1237	1966	2149	1858	1483	1810	1137	525	494	1580	1156	E2.6.1.13, rocD;ornithine--oxo-acid transaminase [EC:2.6.1.13]
K00821	1546	871	2204	1252	3518	1401	2169	895	687	512	2348	737	argD;acetylornithine/N-succinyldiaminopimelate aminotransferase [EC:2.6.1.11 2.6.1.17]
K00822	1642	1189	1853	1185	18648	2892	1863	659	718	593	2326	623	E2.6.1.18;beta-alanine--pyruvate transaminase [EC:2.6.1.18]
K00824	280	182	868	400	691	388	576	179	293	167	482	163	dat;D-alanine transaminase [EC:2.6.1.21]
K00830	654	1022	1599	1366	911	1339	1471	922	668	775	903	940	AGXT;alanine-glyoxylate transaminase / serine-glyoxylate transaminase / serine-pyruvate transaminase [EC:2.6.1.44 2.6.1.45 2.6.1.51]
K00831	3641	2407	4023	2979	8945	3146	5323	1842	1369	1005	7479	1868	serC, PSAT1;phosphoserine aminotransferase [EC:2.6.1.52]
K00832	1593	614	1605	1121	6528	1307	2044	552	624	319	2739	741	tyrB;aromatic-amino-acid transaminase [EC:2.6.1.57]
K00833	550	400	1285	542	2037	935	941	334	403	234	867	428	E2.6.1.62, bioA;adenosylmethionine-8-amino-7-oxononanoate aminotransferase [EC:2.6.1.62]
K00835	2	2	30	3	1	2	3	0	3	2	21	7	avtA;valine--pyruvate aminotransferase [EC:2.6.1.66]
K00836	497	709	1360	1337	1701	1117	1752	733	278	188	1176	704	E2.6.1.76, ectB;diaminobutyrate-2-oxoglutarate transaminase [EC:2.6.1.76]
K00837	6260	7762	13928	11678	18023	12129	13627	8231	3748	3344	10565	8825	E2.6.1.-;CLASS Unclassified; Metabolism; Amino acid metabolism
K00838	28	13	35	13	22	10	44	15	17	1	53	8	ARO8;aromatic amino acid aminotransferase I [EC:2.6.1.57 2.6.1.27 2.6.1.5]
K00845	3044	3083	7017	4085	14739	6195	5669	2479	2028	1259	4999	2560	glk;glucokinase [EC:2.7.1.2]
K00847	625	540	1967	950	1867	1321	1602	497	695	359	1389	454	E2.7.1.4, scrK;fructokinase [EC:2.7.1.4]
K00852	596	629	2223	921	1184	1470	1624	595	760	285	949	690	rbsK, RBKS;ribokinase [EC:2.7.1.15]
K00853	134	104	628	329	375	320	384	138	166	119	229	138	araB;L-ribulokinase [EC:2.7.1.16]
K00855	53	134	451	274	152	293	306	139	200	200	164	202	E2.7.1.19, prkB;phosphoribulokinase [EC:2.7.1.19]
K00862	6	10	114	5	44	35	91	4	15	9	22	3	E2.7.1.27;erythritol kinase [EC:2.7.1.27]
K00863	131	141	516	178	635	259	503	136	116	60	567	155	E2.7.1.29, DAK1, DAK2;dihydroxyacetone kinase [EC:2.7.1.29]
K00867	163	206	704	259	500	411	521	159	163	62	407	170	coaA;type I pantothenate kinase [EC:2.7.1.33]
K00868	259	165	469	193	1076	298	301	116	187	57	273	139	pdxK, pdxY;pyridoxine kinase [EC:2.7.1.35]
K00874	1311	3451	1571	2551	1396	3811	2471	3771	531	528	1688	3300	kdgK;2-dehydro-3-deoxygluconokinase [EC:2.7.1.45]
K00875	23	13	218	14	107	50	148	14	38	1	85	9	E2.7.1.47;D-ribulokinase [EC:2.7.1.47]
K00880	29	22	89	23	55	59	115	16	24	12	65	14	lyxK;L-xylulokinase [EC:2.7.1.53]
K00883	103	59	422	102	669	270	319	86	113	10	146	34	dgoK;2-dehydro-3-deoxygalactonokinase [EC:2.7.1.58]
K00884	99	85	487	106	307	199	250	67	118	50	204	50	nagK, NAGK;N-acetylglucosamine kinase [EC:2.7.1.59]
K00897	15	7	122	31	63	44	69	16	12	8	53	10	E2.7.1.95;aminoglycoside 3'-phosphotransferase [EC:2.7.1.95]
K00899	25	15	216	26	83	57	130	16	58	28	44	18	mtnK;5-methylthioribose kinase [EC:2.7.1.100]
K00901	201	128	709	242	1266	357	474	120	157	78	358	141	E2.7.1.107, DGK, dgkA;diacylglycerol kinase [EC:2.7.1.107]
K00903	2195	1977	4709	3429	4235	2782	3645	2059	2165	3648	3514	1891	E2.7.10.-;protein-tyrosine kinase [EC:2.7.10.-]
K00912	250	164	883	198	1197	534	615	138	318	138	505	169	lpxK;tetraacyldisaccharide 4'-kinase [EC:2.7.1.130]
K00917	42	27	350	43	119	78	180	34	61	26	51	36	E2.7.1.144, lacC;tagatose 6-phosphate kinase [EC:2.7.1.144]
K00930	1598	1169	2763	1724	6392	2184	2483	982	1015	656	2576	920	argB;acetylglutamate kinase [EC:2.7.2.8]
K00931	1412	1817	2958	2565	7275	4061	2829	1585	882	536	3025	1994	proB;glutamate 5-kinase [EC:2.7.2.11]
K00937	2591	2653	4767	2919	5731	3760	4885	2433	1976	1518	3804	2862	ppk;polyphosphate kinase [EC:2.7.4.1]
K00938	15	8	174	45	82	52	42	2	7	1	18	8	E2.7.4.2, mvaK2;phosphomevalonate kinase [EC:2.7.4.2]
K00949	197	58	418	129	295	120	305	70	104	38	200	79	E2.7.6.2, THI80;thiamine pyrophosphokinase [EC:2.7.6.2]
K00955	1252	2423	3312	4413	3668	4347	3100	2948	1207	1716	2302	3123	cysNC;bifunctional enzyme CysN/CysC [EC:2.7.7.4 2.7.1.25]
K00956	1166	2400	2822	4816	3369	4718	3169	3062	834	901	2526	3410	cysN;sulfate adenylyltransferase subunit 1 [EC:2.7.7.4]
K00957	1794	3603	4611	6014	5907	6223	4351	4064	1348	1648	3505	4226	cysD;sulfate adenylyltransferase subunit 2 [EC:2.7.7.4]
K00963	2656	1502	3485	1941	6540	2446	3407	1204	1382	1066	3061	1481	UGP2, galU, galF;UTP--glucose-1-phosphate uridylyltransferase [EC:2.7.7.9]
K00979	362	308	921	443	982	674	790	316	335	275	597	251	kdsB;3-deoxy-manno-octulosonate cytidylyltransferase (CMP-KDO synthetase) [EC:2.7.7.38]
K00982	762	793	2913	834	2959	1608	2181	564	776	276	1610	675	glnE;glutamate-ammonia-ligase adenylyltransferase [EC:2.7.7.42]
K00990	1804	1118	3523	1648	6836	2392	3105	859	1273	553	2932	985	glnD;[protein-PII] uridylyltransferase [EC:2.7.7.59]
K00992	361	241	813	295	3090	655	597	233	353	180	1098	256	E2.7.7.-;CLASS Unclassified; Metabolism; Others
K00998	1153	1024	1806	1087	3606	1630	1977	834	523	448	2070	960	pssA, CHO1;phosphatidylserine synthase [EC:2.7.8.8]
K01002	287	97	238	125	496	211	333	92	661	192	433	631	E2.7.8.20, mdoB;phosphoglycerol transferase [EC:2.7.8.20]
K01004	57	43	243	55	176	156	168	50	72	35	72	44	pcs;phosphatidylcholine synthase [EC:2.7.8.24]
K01012	1298	832	1662	1225	5574	1799	1987	1067	812	608	2210	1144	E2.8.1.6, bioB;biotin synthetase [EC:2.8.1.6]
K01013	274	127	845	275	814	263	493	107	551	149	444	133	E2.8.1.-;CLASS Unclassified; Metabolism; Others
K01026	120	72	284	84	214	390	252	77	106	44	107	95	pct;propionate CoA-transferase [EC:2.8.3.1]
K01028	2367	1059	2414	1350	3174	1279	2748	981	993	572	2956	882	E2.8.3.5A, scoA;3-oxoacid CoA-transferase subunit A [EC:2.8.3.5]
K01029	1871	977	2195	1291	2524	1225	2488	721	887	471	2259	843	E2.8.3.5B, scoB;3-oxoacid CoA-transferase subunit B [EC:2.8.3.5]
K01031	190	138	665	489	477	268	501	183	102	98	337	85	pcaI;3-oxoadipate CoA-transferase, alpha subunit [EC:2.8.3.6]
K01032	175	95	537	244	345	224	381	114	106	110	308	125	pcaJ;3-oxoadipate CoA-transferase, beta subunit [EC:2.8.3.6]
K01034	6	7	33	9	11	15	30	1	23	6	7	9	atoD;acetate CoA-transferase alpha subunit [EC:2.8.3.8]
K01035	7	17	41	6	20	32	21	13	49	8	9	14	atoA;acetate CoA-transferase beta subunit [EC:2.8.3.8]
K01041	247	387	846	561	482	559	727	402	345	163	345	517	E2.8.3.-;PATHWAY ko00281 Geraniol degradation
K01043	1559	1414	4731	2296	3196	2902	3447	1628	1892	2287	2362	1581	E2.-.-.-;CLASS Unclassified; Metabolism; Others
K01046	708	759	1911	885	1045	1193	1602	611	893	635	1009	773	E3.1.1.3;triacylglycerol lipase [EC:3.1.1.3]
K01048	1861	711	2386	1750	3148	1568	1898	596	888	552	1813	692	pldB;lysophospholipase [EC:3.1.1.5]
K01051	77	103	445	206	198	218	270	102	215	203	209	121	E3.1.1.11;pectinesterase [EC:3.1.1.11]
K01053	646	736	2836	1167	1181	1626	2046	1013	1174	809	885	983	E3.1.1.17;gluconolactonase [EC:3.1.1.17]
K01058	215	68	350	136	445	143	367	77	78	41	353	92	pldA;phospholipase A1 [EC:3.1.1.32]
K01066	3876	2466	7021	6096	6537	4678	6028	2349	2095	1392	5148	2525	E3.1.1.-;esterase / lipase [EC:3.1.1.-]
K01067	459	396	702	580	3404	873	805	390	218	152	916	416	E3.1.2.1, ACH1;acetyl-CoA hydrolase [EC:3.1.2.1]
K01069	17336	13030	27730	15715	21559	13062	35835	10524	8364	3950	29856	17152	E3.1.2.6, gloB;hydroxyacylglutathione hydrolase [EC:3.1.2.6]
K01070	703	185	708	209	1371	280	620	145	683	211	622	98	frmB, ESD, fghA;S-formylglutathione hydrolase [EC:3.1.2.12]
K01071	78	113	200	89	170	102	174	68	59	49	120	51	E3.1.2.14;oleoyl-[acyl-carrier-protein] hydrolase [EC:3.1.2.14]
K01073	154	64	172	85	457	105	180	59	99	79	124	43	E3.1.2.20;acyl-CoA hydrolase [EC:3.1.2.20]
K01075	80	102	393	129	606	304	225	90	105	60	423	117	E3.1.2.23;4-hydroxybenzoyl-CoA thioesterase [EC:3.1.2.23]
K01076	523	337	832	391	2513	757	829	295	500	303	1137	421	E3.1.2.-;PATHWAY ko00903 Limonene and pinene degradation
K01079	470	463	1143	655	2031	915	1027	424	457	258	821	579	serB, PSPH;phosphoserine phosphatase [EC:3.1.3.3]
K01081	882	885	2375	1175	2343	1631	1960	973	994	827	1346	1052	E3.1.3.5;5'-nucleotidase [EC:3.1.3.5]
K01082	561	436	1080	573	1371	641	800	385	309	248	736	315	E3.1.3.7, cysQ, MET22, BPNT1;3'(2'), 5'-bisphosphate nucleotidase [EC:3.1.3.7]
K01083	105	103	269	100	358	129	221	130	578	302	245	117	E3.1.3.8;3-phytase [EC:3.1.3.8]
K01089	180	67	345	190	218	111	162	72	139	63	152	50	hisB;imidazoleglycerol-phosphate dehydratase / histidinol-phosphatase [EC:4.2.1.19 3.1.3.15]
K01091	1593	950	3324	1584	7171	2306	2658	839	945	598	2765	1005	E3.1.3.18, gph;phosphoglycolate phosphatase [EC:3.1.3.18]
K01092	2678	1694	5834	2901	11282	4260	5409	1710	2352	1016	6362	1658	E3.1.3.25, IMPA, suhB;myo-inositol-1(or 4)-monophosphatase [EC:3.1.3.25]
K01093	16	10	144	14	36	20	64	9	14	0	14	10	appA;4-phytase / acid phosphatase [EC:3.1.3.26 3.1.3.2]
K01104	1219	1000	2539	1731	2631	1757	2077	818	1039	578	1841	852	E3.1.3.48;protein-tyrosine phosphatase [EC:3.1.3.48]
K01112	620	690	1852	1339	1669	1490	1407	632	615	273	1092	724	E3.1.3.-;PATHWAY ko00051 Fructose and mannose metabolism
K01113	487	488	1993	646	1056	1383	1750	624	1211	757	821	634	phoD;alkaline phosphatase D [EC:3.1.3.1]
K01114	351	440	3586	1972	1221	1454	1604	737	751	636	871	765	plcC;phospholipase C [EC:3.1.4.3]
K01115	410	284	777	313	1250	587	841	255	391	262	707	365	E3.1.4.4, PLD;phospholipase D [EC:3.1.4.4]
K01118	3624	911	4513	1143	4385	1013	2519	863	1310	569	2789	870	acpD, azoR;FMN-dependent NADH-azoreductase [EC:1.7.-.-]
K01119	264	171	716	246	456	314	507	216	299	188	412	189	cpdB;2',3'-cyclic-nucleotide 2'-phosphodiesterase [EC:3.1.4.16]
K01126	762	949	2377	1041	1953	1739	2205	788	1024	653	1299	912	E3.1.4.46, glpQ;glycerophosphoryl diester phosphodiesterase [EC:3.1.4.46]
K01129	642	837	1825	1228	2087	1728	1396	707	458	281	1204	873	dgt;dGTPase [EC:3.1.5.1]
K01139	2026	838	2681	953	11559	1969	2432	657	773	326	4694	640	spoT, HDDC3;guanosine-3',5'-bis(diphosphate) 3'-pyrophosphohydrolase [EC:3.1.7.2]
K01141	112	41	314	45	880	168	128	15	46	12	265	42	E3.1.11.1, sbcB;exodeoxyribonuclease I [EC:3.1.11.1]
K01142	2022	1182	3715	1794	9352	2824	2896	1183	1022	596	3538	1188	E3.1.11.2, xthA;exodeoxyribonuclease III [EC:3.1.11.2]
K01144	673	361	2421	603	2655	1617	2037	352	1026	281	1281	522	E3.1.11.5;exodeoxyribonuclease V [EC:3.1.11.5]
K01155	124	112	388	225	203	257	273	135	118	86	236	92	E3.1.21.4;type II restriction enzyme [EC:3.1.21.4]
K01166	17	15	164	33	110	68	111	17	22	10	35	27	E3.1.27.1;ribonuclease T2 [EC:3.1.27.1]
K01167	825	399	1198	846	2476	895	1357	414	1071	339	1610	583	E3.1.27.3;ribonuclease T1 [EC:3.1.27.3]
K01169	30	5	53	17	100	23	75	14	21	34	80	10	rna;ribonuclease I (enterobacter ribonuclease) [EC:3.1.27.6]
K01172	0	4	57	9	26	27	32	15	2	0	11	16	E3.1.27.-;DISEASE H00058 Amyotrophic lateral sclerosis (ALS)
K01175	1780	1610	4510	2513	4520	2817	3355	1538	1712	1499	2718	1629	E3.1.-.-;CLASS Unclassified; Metabolism; Others
K01184	11	13	225	27	91	55	98	15	31	20	36	11	E3.2.1.15;polygalacturonase [EC:3.2.1.15]
K01187	972	1056	3736	1737	2183	2643	2697	1209	1407	871	1723	1272	E3.2.1.20, malZ;alpha-glucosidase [EC:3.2.1.20]
K01188	298	273	1776	762	661	762	877	410	450	311	538	433	E3.2.1.21;beta-glucosidase [EC:3.2.1.21]
K01190	474	383	2185	948	1131	1144	1523	598	924	730	1403	658	lacZ;beta-galactosidase [EC:3.2.1.23]
K01192	181	201	964	215	641	556	674	232	158	143	483	256	E3.2.1.25, MANBA, manB;beta-mannosidase [EC:3.2.1.25]
K01193	73	95	331	243	204	199	282	64	145	102	181	96	E3.2.1.26, sacA;beta-fructofuranosidase [EC:3.2.1.26]
K01198	167	115	1242	358	416	501	539	155	293	182	322	178	xynB;xylan 1,4-beta-xylosidase [EC:3.2.1.37]
K01202	5	1	67	16	26	22	21	3	0	0	2	3	GALC;galactosylceramidase [EC:3.2.1.46]
K01205	22	4	142	26	50	33	68	9	30	14	48	16	NAGLU;alpha-N-acetylglucosaminidase [EC:3.2.1.50]
K01206	288	206	2220	646	713	801	1041	387	680	402	1084	335	FUCA;alpha-L-fucosidase [EC:3.2.1.51]
K01209	336	361	1515	752	729	995	1057	513	432	379	805	551	E3.2.1.55, abfA;alpha-N-arabinofuranosidase [EC:3.2.1.55]
K01210	113	50	438	75	420	208	256	61	123	62	305	62	E3.2.1.58;glucan 1,3-beta-glucosidase [EC:3.2.1.58]
K01213	41	9	233	70	100	69	125	24	131	79	554	81	E3.2.1.67;galacturan 1,4-alpha-galacturonidase [EC:3.2.1.67]
K01217	5	0	5	0	5	5	39	0	0	0	14	1	IDUA;L-iduronidase [EC:3.2.1.76]
K01219	159	67	87	16	2603	280	88	19	29	5	673	51	E3.2.1.81;agarase [EC:3.2.1.81]
K01220	0	0	7	0	0	0	1	0	0	0	0	0	E3.2.1.85, lacG;6-phospho-beta-galactosidase [EC:3.2.1.85]
K01224	40	38	173	48	130	73	111	41	58	27	54	33	E3.2.1.89;arabinogalactan endo-1,4-beta-galactosidase [EC:3.2.1.89]
K01227	20	20	66	64	249	54	44	15	54	26	22	36	E3.2.1.96;mannosyl-glycoprotein endo-beta-N-acetylglucosaminidase [EC:3.2.1.96]
K01238	5899	3641	10063	5894	16595	6209	10018	3935	3787	2862	9958	3569	E3.2.1.-;CLASS Unclassified; Metabolism; Others
K01239	302	283	763	412	1164	678	670	232	292	243	719	309	E3.2.2.1, iunH;purine nucleosidase [EC:3.2.2.1]
K01241	1088	360	1444	586	3050	855	1362	319	483	236	1915	238	amn;AMP nucleosidase [EC:3.2.2.4]
K01243	295	143	1116	431	684	428	625	145	408	186	497	206	mtnN, mtn, pfs;S-adenosylhomocysteine/5'-methylthioadenosine nucleosidase [EC:3.2.2.9]
K01246	318	279	1218	501	1759	935	697	255	297	178	624	279	tag;DNA-3-methyladenine glycosylase I [EC:3.2.2.20]
K01253	1043	1090	2049	1055	1155	1608	2076	965	1069	943	1516	1393	EPHX1;microsomal epoxide hydrolase [EC:3.3.2.9]
K01255	2632	1771	4579	2154	5760	3192	4213	1647	1642	1013	3383	1641	CARP, pepA;leucyl aminopeptidase [EC:3.4.11.1]
K01258	100	112	337	208	248	259	401	141	150	90	231	138	pepT;tripeptide aminopeptidase [EC:3.4.11.4]
K01259	1259	1073	3095	1540	4566	2333	2698	947	1065	610	2419	976	pip;proline iminopeptidase [EC:3.4.11.5]
K01263	133	103	407	156	202	234	228	83	136	68	122	99	E3.4.11.14;cytosol alanyl aminopeptidase [EC:3.4.11.14]
K01284	1004	562	2012	920	1672	1025	1612	630	646	359	1111	464	dcp;peptidyl-dipeptidase Dcp [EC:3.4.15.5]
K01289	187	192	1000	379	462	467	499	194	187	150	327	166	E3.4.16.-;carboxypeptidase [EC:3.4.16.-]
K01293	8	11	54	16	23	26	36	13	14	4	11	3	E3.4.17.4;Gly-Xaa carboxypeptidase [EC:3.4.17.4]
K01295	462	386	1359	412	937	783	1102	280	448	173	632	307	E3.4.17.11;glutamate carboxypeptidase [EC:3.4.17.11]
K01304	65	46	395	63	189	164	172	26	103	57	60	37	E3.4.19.3, pcp;pyroglutamyl-peptidase [EC:3.4.19.3]
K01317	88	90	301	120	112	140	206	83	90	97	134	134	ACR;acrosin [EC:3.4.21.10]
K01341	57	13	24	19	9	7	29	25	206	40	6	6	E3.4.21.61;kexin [EC:3.4.21.61]
K01354	855	752	1533	950	1746	1092	1635	692	704	576	1103	679	ptrB;oligopeptidase B [EC:3.4.21.83]
K01355	5	1	31	1	24	14	7	1	0	0	21	0	ompT;omptin [EC:3.4.23.49]
K01386	9	13	36	33	17	3	17	12	3	1	8	9	E3.4.23.-;CLASS Unclassified; Metabolism; Others
K01406	753	619	1159	509	1083	859	1369	822	631	700	1207	547	E3.4.24.40;serralysin [EC:3.4.24.40]
K01414	1614	660	1698	1159	4316	1092	1664	420	507	360	1964	479	prlC;oligopeptidase A [EC:3.4.24.70]
K01419	3986	1564	3474	3387	4483	2478	4302	1364	2013	1244	3551	1454	hslV, clpQ;ATP-dependent HslUV protease, peptidase subunit HslV [EC:3.4.25.2]
K01420	4118	4316	6796	6452	11872	5575	7460	3820	2336	2385	5785	3455	fnr;CRP/FNR family transcriptional regulator, anaerobic regulatory protein
K01421	554	372	3648	840	2226	558	1171	196	626	120	963	568	yhgE;putative membrane protein
K01422	3225	5272	5013	6528	10557	7468	6229	4535	2134	2144	5330	4221	E3.4.99.-;CLASS Unclassified; Cellular Processes and Signaling; Membrane and intracellular structural molecules
K01425	125	110	490	134	741	289	418	88	134	84	272	82	glsA, GLS;glutaminase [EC:3.5.1.2]
K01426	1997	2464	6954	2438	7268	4982	5160	2009	2744	1366	2655	2284	E3.5.1.4, amiE;amidase [EC:3.5.1.4]
K01428	799	1764	1671	2592	1123	2524	2716	4766	2669	3555	1411	6457	ureC;urease subunit alpha [EC:3.5.1.5]
K01429	184	332	314	686	214	615	831	1886	437	655	377	2334	ureB;urease subunit beta [EC:3.5.1.5]
K01430	210	339	336	485	217	525	628	1106	718	793	363	1581	ureA;urease subunit gamma [EC:3.5.1.5]
K01431	137	106	389	127	415	259	381	90	118	36	252	73	E3.5.1.6;beta-ureidopropionase [EC:3.5.1.6]
K01432	143	92	566	163	346	308	402	94	220	103	280	110	AFMID;arylformamidase [EC:3.5.1.9]
K01433	856	575	1630	921	2461	1101	1620	552	468	296	1518	683	purU;formyltetrahydrofolate deformylase [EC:3.5.1.10]
K01447	1013	1244	2007	1987	2475	2494	2185	1242	868	691	1629	1099	E3.5.1.28A, cwlA, xlyA, xlyB;N-acetylmuramoyl-L-alanine amidase [EC:3.5.1.28]
K01449	963	450	1156	625	1098	782	1272	491	1145	489	1022	739	E3.5.1.28C, cwlJ, sleB;N-acetylmuramoyl-L-alanine amidase [EC:3.5.1.28]
K01451	1214	844	3398	1411	2990	2005	2667	866	1088	447	2481	901	hipO;hippurate hydrolase [EC:3.5.1.32]
K01453	352	533	1611	548	849	1006	1227	398	628	369	603	501	E3.5.1.46;CLASS Unclassified; Metabolism; Others
K01457	167	119	915	198	468	323	501	72	232	79	212	105	E3.5.1.54;allophanate hydrolase [EC:3.5.1.54]
K01458	535	262	1215	468	1355	518	1047	267	339	143	955	272	E3.5.1.68;N-formylglutamate deformylase [EC:3.5.1.68]
K01459	485	316	719	328	728	445	721	245	270	149	681	204	E3.5.1.77;CLASS Unclassified; Metabolism; Others
K01461	77	106	390	114	126	166	239	145	76	67	110	138	E3.5.1.82;N-acyl-D-glutamate deacylase [EC:3.5.1.82]
K01463	2312	2492	7067	3513	5666	4813	5888	2536	2759	1710	4029	2674	E3.5.1.-;CLASS Unclassified; Metabolism; Metabolism of cofactors and vitamins
K01467	2512	2050	8164	3455	5281	5112	5810	2821	3511	2183	3576	2902	E3.5.2.6, ampC, penP;beta-lactamase [EC:3.5.2.6]
K01471	42	47	364	74	166	153	300	39	130	57	65	73	E3.5.2.12;6-aminohexanoate-cyclic-dimer hydrolase [EC:3.5.2.12]
K01479	126	78	306	139	362	211	258	117	162	102	278	87	E3.5.3.8, hutG;formiminoglutamase [EC:3.5.3.8]
K01483	103	24	180	46	148	56	129	11	75	14	113	52	allA;ureidoglycolate hydrolase [EC:3.5.3.19]
K01484	265	106	226	81	690	194	234	67	44	22	633	90	astB;succinylarginine dihydrolase [EC:3.5.3.23]
K01485	631	397	1378	488	5107	1495	1101	323	526	311	733	385	E3.5.4.1, codA;cytosine deaminase [EC:3.5.4.1]
K01486	187	178	577	270	402	410	570	222	273	180	270	330	ade;adenine deaminase [EC:3.5.4.2]
K01487	454	369	968	388	1714	800	773	274	373	136	632	229	E3.5.4.3, guaD;guanine deaminase [EC:3.5.4.3]
K01496	709	466	859	671	2270	842	924	387	268	171	1250	418	hisI;phosphoribosyl-AMP cyclohydrolase [EC:3.5.4.19]
K01497	874	679	1243	1137	2603	1217	1325	653	453	458	1317	870	ribA, RIB1;GTP cyclohydrolase II [EC:3.5.4.25]
K01502	124	108	507	131	301	229	322	61	100	42	214	100	E3.5.5.7;aliphatic nitrilase [EC:3.5.5.7]
K01503	4	4	37	11	6	15	16	3	6	2	6	9	E3.5.5.-;CLASS Unclassified; Metabolism; Others
K01504	34	13	156	20	67	37	60	5	37	11	13	7	E3.5.99.6;glucosamine-6-phosphate isomerase [EC:3.5.99.6]
K01505	225	290	706	416	909	382	478	146	241	166	304	147	E3.5.99.7;1-aminocyclopropane-1-carboxylate deaminase [EC:3.5.99.7]
K01506	681	567	1903	811	1584	1135	1434	667	920	616	1109	584	E3.5.-.-;CLASS Unclassified; Metabolism; Others
K01517	0	1	4	0	0	1	4	0	0	0	16	0	ADPRM;manganese-dependent ADP-ribose/CDP-alcohol diphosphatase [EC:3.6.1.13 3.6.1.16 3.6.1.53]
K01520	749	629	1305	661	1601	1110	1300	610	323	197	1073	581	E3.6.1.23, dut;dUTP pyrophosphatase [EC:3.6.1.23]
K01521	30	20	84	17	81	32	56	9	7	0	33	8	cdh;CDP-diacylglycerol pyrophosphatase [EC:3.6.1.26]
K01523	391	426	733	684	1130	924	855	466	315	166	929	632	hisE;phosphoribosyl-ATP pyrophosphohydrolase [EC:3.6.1.31]
K01525	268	128	428	144	1694	327	348	88	143	49	533	109	apaH;bis(5'-nucleosyl)-tetraphosphatase (symmetrical) [EC:3.6.1.41]
K01529	5238	4301	9825	6781	14149	7333	11128	4700	3252	2134	11197	3953	E3.6.1.-;CLASS Unclassified; Metabolism; Others
K01531	104	192	827	196	1026	529	315	205	167	58	205	275	E3.6.3.2, mgtA, mgtB;Mg2+-importing ATPase [EC:3.6.3.2]
K01546	892	331	1645	215	987	711	1338	188	622	187	882	252	kdpA;K+-transporting ATPase ATPase A chain [EC:3.6.3.12]
K01547	1776	606	2745	310	1672	1347	2321	305	1116	311	1469	559	kdpB;K+-transporting ATPase ATPase B chain [EC:3.6.3.12]
K01548	359	99	550	80	337	280	462	45	199	53	271	83	kdpC;K+-transporting ATPase ATPase C chain [EC:3.6.3.12]
K01555	365	388	868	517	1586	653	971	313	286	110	506	497	E3.7.1.2, FAH;fumarylacetoacetase [EC:3.7.1.2]
K01560	621	930	1570	1090	1263	1285	1495	743	642	503	1073	907	E3.8.1.2;2-haloacid dehalogenase [EC:3.8.1.2]
K01561	368	373	1457	545	873	827	1094	432	443	285	625	418	E3.8.1.3;haloacetate dehalogenase [EC:3.8.1.3]
K01563	321	518	1497	963	992	1169	993	711	386	471	589	707	dhaA;haloalkane dehalogenase [EC:3.8.1.5]
K01567	4952	2804	7142	3777	10832	4831	7055	2531	2560	1564	6351	2651	E3.-.-.-;CLASS Unclassified; Metabolism; Others
K01569	99	91	344	279	244	267	262	142	147	96	220	193	oxdD;oxalate decarboxylase [EC:4.1.1.2]
K01574	398	529	942	677	649	630	1014	550	159	99	564	495	E4.1.1.4, adc;acetoacetate decarboxylase [EC:4.1.1.4]
K01576	290	356	1702	536	564	862	913	299	617	407	339	432	mdlC;benzoylformate decarboxylase [EC:4.1.1.7]
K01577	510	614	1018	848	694	765	1000	649	400	553	597	385	oxc;oxalyl-CoA decarboxylase [EC:4.1.1.8]
K01578	131	116	442	120	309	170	378	85	198	84	226	97	E4.1.1.9, MLYCD;malonyl-CoA decarboxylase [EC:4.1.1.9]
K01579	701	458	1090	895	1043	630	808	489	349	297	917	555	panD;aspartate 1-decarboxylase [EC:4.1.1.11]
K01581	1339	817	2322	939	3201	1065	1782	651	764	562	2016	563	E4.1.1.17, ODC1, speC, speF;ornithine decarboxylase [EC:4.1.1.17]
K01584	1007	503	1836	853	3546	1086	1643	435	566	407	2105	583	E4.1.1.19A, adi;arginine decarboxylase [EC:4.1.1.19]
K01589	1020	989	2039	1160	5660	2087	1832	893	760	535	1921	1127	purK;5-(carboxyamino)imidazole ribonucleotide synthase [EC:6.3.4.18]
K01595	1839	1302	3811	2236	3268	2229	3491	1117	1955	1020	2407	1120	ppc;phosphoenolpyruvate carboxylase [EC:4.1.1.31]
K01601	1046	2758	2054	4587	1276	2842	2171	2363	874	1534	1992	4413	rbcL;ribulose-bisphosphate carboxylase large chain [EC:4.1.1.39]
K01602	208	706	363	931	233	745	764	869	181	392	543	1457	rbcS;ribulose-bisphosphate carboxylase small chain [EC:4.1.1.39]
K01607	2697	1451	6004	3786	5099	2925	3635	1648	1553	1287	4051	1703	pcaC;4-carboxymuconolactone decarboxylase [EC:4.1.1.44]
K01608	345	732	1078	723	864	758	1135	634	319	139	888	674	gcl;tartronate-semialdehyde synthase [EC:4.1.1.47]
K01610	2776	1953	2938	2733	6656	2504	3772	2061	1608	1561	4363	2266	E4.1.1.49, pckA;phosphoenolpyruvate carboxykinase (ATP) [EC:4.1.1.49]
K01611	1204	617	1220	1196	1705	859	1065	675	567	662	1368	708	E4.1.1.50, speD;S-adenosylmethionine decarboxylase [EC:4.1.1.50]
K01613	952	1005	1996	1374	3394	1804	2292	1051	720	463	2169	983	E4.1.1.65, psd;phosphatidylserine decarboxylase [EC:4.1.1.65]
K01620	939	926	2249	1371	2506	1671	2065	848	980	529	1660	872	ltaE;threonine aldolase [EC:4.1.2.5]
K01624	4604	2533	5858	4049	10229	3821	5846	2444	4189	2399	6664	2915	FBA, fbaA;fructose-bisphosphate aldolase, class II [EC:4.1.2.13]
K01625	552	479	1323	728	2218	852	951	260	297	172	980	285	eda;2-dehydro-3-deoxyphosphogluconate aldolase / 4-hydroxy-2-oxoglutarate aldolase [EC:4.1.2.14 4.1.3.16]
K01626	3694	3101	5728	4415	11631	5299	5186	2486	1502	1193	5620	2562	E2.5.1.54, aroF, aroG, aroH;3-deoxy-7-phosphoheptulonate synthase [EC:2.5.1.54]
K01627	2470	1157	3351	2305	9553	2635	3526	1004	1209	675	4656	1273	kdsA;2-dehydro-3-deoxyphosphooctonate aldolase (KDO 8-P synthase) [EC:2.5.1.55]
K01628	907	1048	2301	1772	1631	1609	2050	1041	820	637	1494	968	fucA;L-fuculose-phosphate aldolase [EC:4.1.2.17]
K01631	114	75	466	98	203	158	336	61	115	37	178	81	dgoA;2-dehydro-3-deoxyphosphogalactonate aldolase [EC:4.1.2.21]
K01637	7326	9124	10445	16057	9335	5552	9049	3620	4332	6572	8446	6018	E4.1.3.1, aceA;isocitrate lyase [EC:4.1.3.1]
K01638	3290	3048	4744	5495	5417	2857	4587	1692	1713	1958	4500	2198	E2.3.3.9, aceB, glcB;malate synthase [EC:2.3.3.9]
K01640	672	613	1991	882	1824	1276	1439	514	513	335	1071	645	E4.1.3.4, HMGCL, hmgL;hydroxymethylglutaryl-CoA lyase [EC:4.1.3.4]
K01644	1194	1355	2624	1830	1883	2100	2372	1190	950	513	1954	1456	citE;citrate lyase subunit beta / citryl-CoA lyase [EC:4.1.3.6 4.1.3.34]
K01659	730	419	1303	664	1823	582	1117	328	391	292	1533	317	E2.3.3.5, prpC;2-methylcitrate synthase [EC:2.3.3.5]
K01662	6096	5794	9487	8454	16615	8340	9767	5243	2964	2247	9365	4929	dxs;1-deoxy-D-xylulose-5-phosphate synthase [EC:2.2.1.7]
K01666	97	74	257	102	195	169	228	75	96	66	127	77	E4.1.3.39, mhpE;4-hydroxy 2-oxovalerate aldolase [EC:4.1.3.39]
K01669	439	411	1020	575	1160	815	926	259	396	180	1076	392	E4.1.99.3, phrB;deoxyribodipyrimidine photo-lyase [EC:4.1.99.3]
K01671	24	30	86	25	56	33	39	14	14	14	19	21	E4.1.-.-;CLASS Unclassified; Metabolism; Others
K01673	3247	1590	5383	2749	18417	3279	4484	1477	2165	1000	6502	1804	cynT, can;carbonic anhydrase [EC:4.2.1.1]
K01674	54	24	132	40	159	69	124	58	63	109	84	31	cah;carbonic anhydrase [EC:4.2.1.1]
K01676	2395	1386	3009	2271	8323	2399	3562	1246	1397	937	4224	1530	E4.2.1.2A, fumA, fumB;fumarate hydratase, class I [EC:4.2.1.2]
K01682	8032	3456	5655	4633	21532	6575	6589	1746	2931	1715	12800	4396	acnB;aconitate hydratase 2 / 2-methylisocitrate dehydratase [EC:4.2.1.3 4.2.1.99]
K01684	734	1006	3416	1385	1877	2235	2423	1159	1269	798	1478	1055	dgoD;galactonate dehydratase [EC:4.2.1.6]
K01685	569	516	1716	807	903	893	1237	582	900	630	1302	471	uxaA;altronate hydrolase [EC:4.2.1.7]
K01686	146	135	866	274	316	351	449	208	287	131	321	130	uxuA;mannonate dehydratase [EC:4.2.1.8]
K01687	6266	5091	11778	7773	17874	9345	10955	4684	5408	4032	9829	4849	ilvD;dihydroxy-acid dehydratase [EC:4.2.1.9]
K01689	6296	3811	8842	6062	15580	6639	8418	3532	4246	2735	8815	3803	ENO, eno;enolase [EC:4.2.1.11]
K01690	2067	1894	3069	3000	7828	3715	3131	1558	605	428	4237	1866	edd;phosphogluconate dehydratase [EC:4.2.1.12]
K01692	4547	2886	8636	4012	7858	5062	7996	2300	3281	1776	6336	3134	paaF, echA;enoyl-CoA hydratase [EC:4.2.1.17]
K01704	1565	1391	3248	2628	3629	2182	2836	1325	1275	1141	2544	1349	leuD;3-isopropylmalate/(R)-2-methylmalate dehydratase small subunit [EC:4.2.1.33 4.2.1.35]
K01706	262	283	903	370	619	389	580	225	301	291	420	259	gudD;glucarate dehydratase [EC:4.2.1.40]
K01707	390	211	779	617	1602	409	701	192	222	185	728	211	E4.2.1.41;5-dehydro-4-deoxyglucarate dehydratase [EC:4.2.1.41]
K01708	403	290	1139	780	883	413	754	219	347	227	720	246	garD;galactarate dehydratase [EC:4.2.1.42]
K01712	1137	1570	2941	1810	2287	2233	2714	1606	764	594	2148	1447	E4.2.1.49, hutU;urocanate hydratase [EC:4.2.1.49]
K01713	69	59	305	52	155	96	185	40	60	16	145	39	pheC;cyclohexadienyl dehydratase [EC:4.2.1.51 4.2.1.91]
K01714	3592	3086	7470	4916	11191	5685	6909	3254	2864	2313	6946	3432	dapA;dihydrodipicolinate synthase [EC:4.2.1.52]
K01715	2420	2014	4328	2882	3271	3212	4509	1954	2683	1707	3127	2394	crt;3-hydroxybutyryl-CoA dehydratase [EC:4.2.1.55]
K01716	674	283	898	233	6154	786	620	169	191	109	1908	205	fabA;3-hydroxydecanoyl-[acyl-carrier-protein] dehydratase [EC:4.2.1.60]
K01719	900	551	2073	1168	1802	1057	1648	1008	1448	620	1664	760	hemD, UROS;uroporphyrinogen-III synthase [EC:4.2.1.75]
K01722	88	93	391	139	233	212	293	95	145	88	145	81	E4.2.1.89;CLASS Unclassified; Metabolism; Others
K01725	222	117	433	230	378	307	351	144	109	54	449	279	cynS;cyanate lyase [EC:4.2.1.104]
K01726	1604	1026	3368	1581	2878	1820	2804	943	1329	743	2543	1173	E4.2.1.-;PATHWAY ko00362 Benzoate degradation
K01728	389	205	990	465	908	426	797	394	649	466	2180	607	E4.2.2.2, pel;pectate lyase [EC:4.2.2.2]
K01729	55	57	121	70	301	190	96	60	72	44	135	93	algL;poly(beta-D-mannuronate) lyase [EC:4.2.2.3]
K01730	16	20	152	61	40	65	81	48	32	46	54	23	E4.2.2.6;oligogalacturonide lyase [EC:4.2.2.6]
K01734	174	61	257	126	469	128	387	129	145	85	252	88	E4.2.3.3, mgsA;methylglyoxal synthase [EC:4.2.3.3]
K01735	1224	1041	2138	1292	6737	2127	1958	863	921	629	2502	1026	aroB;3-dehydroquinate synthase [EC:4.2.3.4]
K01738	4187	2902	3961	3398	6308	3928	3910	2658	3810	2826	4325	2328	cysK;cysteine synthase A [EC:2.5.1.47]
K01740	714	912	2166	1807	1495	1706	1984	1285	777	638	1145	1207	E2.5.1.49, metY;O-acetylhomoserine (thiol)-lyase [EC:2.5.1.49]
K01744	1620	2054	1661	1839	8824	3881	2769	1403	572	473	3978	2566	aspA;aspartate ammonia-lyase [EC:4.3.1.1]
K01745	977	721	2448	963	2511	1501	2003	602	796	341	1408	659	hutH, HAL;histidine ammonia-lyase [EC:4.3.1.3]
K01751	22	41	233	54	130	107	151	39	95	24	37	45	E4.3.1.15;diaminopropionate ammonia-lyase [EC:4.3.1.15]
K01752	1010	1723	1981	1875	2508	2366	1993	1471	557	489	1526	1757	E4.3.1.17, sdaA;L-serine dehydratase [EC:4.3.1.17]
K01753	266	117	1091	320	771	375	670	91	245	68	525	161	dsdA;D-serine dehydratase [EC:4.3.1.18]
K01759	3389	3241	6191	6105	7507	4500	5617	3860	2528	2619	5350	3697	E4.4.1.5, GLO1, gloA;lactoylglutathione lyase [EC:4.4.1.5]
K01760	704	475	1693	854	1326	826	1201	438	809	552	1138	421	metC;cystathionine beta-lyase [EC:4.4.1.8]
K01761	287	276	800	407	536	517	676	321	251	193	401	275	E4.4.1.11;methionine-gamma-lyase [EC:4.4.1.11]
K01772	666	834	1949	1550	1842	1500	1319	751	593	333	974	934	hemH, FECH;ferrochelatase [EC:4.99.1.1]
K01775	1497	1683	3382	2117	3947	3484	3218	1666	900	1133	2441	2169	alr;alanine racemase [EC:5.1.1.1]
K01776	873	1257	2224	1385	2293	1807	2147	784	586	357	1327	945	E5.1.1.3, murI;glutamate racemase [EC:5.1.1.3]
K01777	183	247	730	317	529	574	641	253	283	136	449	290	E5.1.1.4;proline racemase [EC:5.1.1.4]
K01781	154	191	1152	334	379	569	590	236	362	230	339	249	E5.1.2.2;mandelate racemase [EC:5.1.2.2]
K01782	4105	3165	6402	3205	8160	3071	7296	2008	1777	914	8141	2118	fadJ;3-hydroxyacyl-CoA dehydrogenase / enoyl-CoA hydratase / 3-hydroxybutyryl-CoA epimerase [EC:1.1.1.35 4.2.1.17 5.1.2.3]
K01783	1266	929	2192	1601	5664	1893	2030	807	787	464	1890	796	rpe, RPE;ribulose-phosphate 3-epimerase [EC:5.1.3.1]
K01785	497	460	1633	1092	1160	1031	1256	651	641	433	1045	676	E5.1.3.3, galM;aldose 1-epimerase [EC:5.1.3.3]
K01787	5	2	66	17	19	29	16	3	20	9	11	9	RENBP;N-acylglucosamine 2-epimerase [EC:5.1.3.8]
K01788	6	10	38	12	11	21	26	10	14	18	15	1	nanE;N-acylglucosamine-6-phosphate 2-epimerase [EC:5.1.3.9]
K01792	467	221	519	235	3925	519	441	108	179	165	546	116	E5.1.3.15;glucose-6-phosphate 1-epimerase [EC:5.1.3.15]
K01796	346	419	1380	601	732	661	935	350	329	132	617	532	E5.1.99.4, AMACR, mcr;alpha-methylacyl-CoA racemase [EC:5.1.99.4]
K01797	583	650	1793	747	1344	1035	1470	566	583	373	1055	670	E5.1.99.-;CLASS Unclassified; Metabolism; Others
K01800	293	134	749	183	926	363	566	107	227	115	402	132	maiA, GSTZ1;maleylacetoacetate isomerase [EC:5.2.1.2]
K01807	583	338	1124	598	2186	718	1017	369	379	201	1233	326	rpiA;ribose 5-phosphate isomerase A [EC:5.3.1.6]
K01809	354	438	1392	654	2024	920	863	438	335	164	792	445	E5.3.1.8, manA;mannose-6-phosphate isomerase [EC:5.3.1.8]
K01810	1649	1316	3390	2617	4295	2252	2864	1440	1463	903	2376	1534	GPI, pgi;glucose-6-phosphate isomerase [EC:5.3.1.9]
K01811	178	137	1017	377	380	492	554	166	300	132	380	174	yicI;alpha-D-xyloside xylohydrolase [EC:3.2.1.177]
K01812	206	139	896	368	381	348	555	219	356	292	740	201	uxaC;glucuronate isomerase [EC:5.3.1.12]
K01814	1712	1543	3943	1963	4320	2128	3093	1555	1421	1126	2654	1147	E5.3.1.16, hisA;phosphoribosylformimino-5-aminoimidazole carboxamide ribotide isomerase [EC:5.3.1.16]
K01815	61	47	327	102	196	106	188	70	157	165	259	57	E5.3.1.17, kduI;4-deoxy-L-threo-5-hexosulose-uronate ketol-isomerase [EC:5.3.1.17]
K01816	792	979	1944	1209	1398	1100	1672	880	621	482	1265	846	E5.3.1.22, gip;hydroxypyruvate isomerase [EC:5.3.1.22]
K01820	347	904	847	1695	408	906	795	811	325	903	641	1715	E5.3.1.-;PATHWAY ko00040 Pentose and glucuronate interconversions
K01821	283	222	591	307	373	256	431	280	325	316	341	244	E5.3.2.-;4-oxalocrotonate tautomerase [EC:5.3.2.-]
K01825	2919	654	452	154	7335	1128	600	127	482	139	2843	510	fadB;3-hydroxyacyl-CoA dehydrogenase / enoyl-CoA hydratase / 3-hydroxybutyryl-CoA epimerase / enoyl-CoA isomerase [EC:1.1.1.35 4.2.1.17 5.1.2.3 5.3.3.8]
K01826	1428	1049	3010	1739	3438	1736	2621	1171	1069	757	2173	1328	E5.3.3.10, hpaF, hpcD;5-carboxymethyl-2-hydroxymuconate isomerase [EC:5.3.3.10]
K01828	731	975	1697	1413	1306	1619	1543	973	801	588	1005	1291	E5.3.3.-;CLASS Unclassified; Metabolism; Others
K01829	1670	1520	1994	2270	2372	2263	2072	1434	1327	832	1645	1708	E5.3.4.1;protein disulfide-isomerase [EC:5.3.4.1]
K01834	1414	1849	3406	2804	4139	3435	3305	1851	688	562	2648	1845	gpmA, PGAM;2,3-bisphosphoglycerate-dependent phosphoglycerate mutase [EC:5.4.2.1]
K01835	881	651	2078	1302	2425	1547	1935	805	1432	1010	1607	860	pgm;phosphoglucomutase [EC:5.4.2.2]
K01847	1837	2170	3610	2448	2441	2514	3318	1639	1202	839	2427	1772	MUT;methylmalonyl-CoA mutase [EC:5.4.99.2]
K01856	344	247	1458	424	955	954	1010	285	415	176	695	331	catB;muconate cycloisomerase [EC:5.5.1.1]
K01857	164	171	1068	309	542	553	662	129	380	142	278	230	pcaB;3-carboxy-cis,cis-muconate cycloisomerase [EC:5.5.1.2]
K01865	111	49	179	50	1584	241	135	76	46	24	197	62	E5.-.-.-;CLASS Unclassified; Metabolism; Others
K01866	1562	1212	2853	1648	7554	2696	2516	1200	1296	803	2835	1286	YARS, tyrS;tyrosyl-tRNA synthetase [EC:6.1.1.1]
K01878	1415	778	2476	1462	6378	1821	2251	736	783	437	2770	723	glyQ;glycyl-tRNA synthetase alpha chain [EC:6.1.1.14]
K01879	1436	699	2506	946	7850	1785	2019	574	639	401	2651	655	glyS;glycyl-tRNA synthetase beta chain [EC:6.1.1.14]
K01894	195	84	679	122	1080	300	406	96	174	56	336	99	gluQ;glutamyl-Q tRNA(Asp) synthetase [EC:6.1.1.-]
K01895	3425	3927	8628	7167	9030	6804	6971	3865	3629	2729	5266	4045	ACSS, acs;acetyl-CoA synthetase [EC:6.2.1.1]
K01897	5382	4647	12480	6120	18231	12818	10470	4146	4759	2937	7917	4499	ACSL, fadD;long-chain acyl-CoA synthetase [EC:6.2.1.3]
K01905	394	869	1189	1570	821	1313	1370	1307	391	296	676	1817	E6.2.1.13;acetyl-CoA synthetase (ADP-forming) [EC:6.2.1.13]
K01906	209	290	1057	401	658	861	709	266	270	106	308	334	bioW;6-carboxyhexanoate--CoA ligase [EC:6.2.1.14]
K01908	367	328	1000	412	1346	606	834	276	272	158	710	318	E6.2.1.17, prpE;propionyl-CoA synthetase [EC:6.2.1.17]
K01911	137	220	760	336	343	459	506	133	352	177	194	219	menE;O-succinylbenzoic acid--CoA ligase [EC:6.2.1.26]
K01913	673	921	2734	1804	1539	1820	2355	1046	1082	624	1245	1101	E6.2.1.-;PATHWAY ko00627 Aminobenzoate degradation
K01916	730	440	1298	563	3134	1047	1103	355	587	387	930	403	nadE;NAD+ synthase [EC:6.3.1.5]
K01917	153	327	341	367	292	486	394	432	142	120	448	354	E6.3.1.8;glutathionylspermidine synthase [EC:6.3.1.8]
K01919	2506	1170	3582	2694	4520	1947	3308	989	1671	1005	3323	1157	gshA;glutamate--cysteine ligase [EC:6.3.2.2]
K01920	903	386	1668	610	1836	721	1343	261	501	218	1327	266	E6.3.2.3, gshB;glutathione synthase [EC:6.3.2.3]
K01923	3819	2724	5233	4139	9204	4085	6227	2700	2404	1765	5747	2715	purC;phosphoribosylaminoimidazole-succinocarboxamide synthase [EC:6.3.2.6]
K01924	1511	932	3122	1376	6116	2629	2610	769	1229	669	2521	1056	murC;UDP-N-acetylmuramate--alanine ligase [EC:6.3.2.8]
K01932	53	41	365	108	124	139	243	32	146	54	81	50	E6.3.2.-;CLASS Unclassified; Metabolism; Others
K01934	450	310	1054	376	3121	765	895	318	377	209	1025	399	E6.3.3.2;5-formyltetrahydrofolate cyclo-ligase [EC:6.3.3.2]
K01935	274	274	799	366	896	579	605	270	245	160	435	292	bioD;dethiobiotin synthetase [EC:6.3.3.3]
K01941	232	195	797	319	389	337	478	183	210	88	280	176	E6.3.4.6;urea carboxylase [EC:6.3.4.6]
K01951	4286	4013	7165	5546	11974	6581	6836	3543	2738	1812	6510	3918	E6.3.5.2, guaA;GMP synthase (glutamine-hydrolysing) [EC:6.3.5.2]
K01957	46	34	82	47	69	53	76	41	38	34	230	34	E6.3.5.-;glutamyl-tRNA (Gln) amidotransferase [EC:6.3.5.-]
K01958	856	749	1989	1244	1661	1325	1785	788	988	622	1319	742	PC, pyc;pyruvate carboxylase [EC:6.4.1.1]
K01963	2359	1347	2867	1982	6386	2211	3173	1412	1514	1052	3958	1312	accD;acetyl-CoA carboxylase carboxyl transferase subunit beta [EC:6.4.1.2]
K01965	799	603	1962	707	1351	1159	1704	556	722	297	1198	593	PCCA, pccA;propionyl-CoA carboxylase alpha chain [EC:6.4.1.3]
K01968	1487	931	2488	1151	2819	1731	2125	734	898	427	2229	837	E6.4.1.4A;3-methylcrotonyl-CoA carboxylase alpha subunit [EC:6.4.1.4]
K01991	2305	1674	4409	3185	4430	2697	3812	2041	2318	3676	3799	1735	ABC-2.OM, wza;polysaccharide export outer membrane protein
K01993	2851	974	3227	1234	3289	1388	2763	770	1110	557	3818	675	ABC-2.TX;HlyD family secretion protein
K01995	1744	1762	9773	2845	4437	5004	6300	1457	3876	1836	3385	2183	livG;branched-chain amino acid transport system ATP-binding protein
K01996	1629	1629	7839	2703	4338	4181	5489	1506	3155	1850	2871	2134	livF;branched-chain amino acid transport system ATP-binding protein
K01997	1646	1648	11369	2742	5051	5625	7108	1684	4403	1937	3818	2248	livH;branched-chain amino acid transport system permease protein
K01998	1372	1431	9322	2232	4495	4646	6315	1427	3605	1779	3030	2022	livM;branched-chain amino acid transport system permease protein
K01999	14279	14857	33566	25001	25100	21029	29895	18192	13808	18247	24570	19796	livK;branched-chain amino acid transport system substrate-binding protein
K02000	954	650	3140	1431	5051	1277	2281	651	281	167	3448	738	proV;glycine betaine/proline transport system ATP-binding protein [EC:3.6.3.32]
K02001	673	642	2833	1192	3488	1325	2041	716	288	190	2263	569	proW;glycine betaine/proline transport system permease protein
K02002	1819	1228	4127	2243	7443	2262	4061	1631	586	531	5824	1410	proX;glycine betaine/proline transport system substrate-binding protein
K02013	704	734	1997	966	2213	1626	1907	593	650	367	1235	745	ABC.FEV.A;iron complex transport system ATP-binding protein [EC:3.6.3.34]
K02014	17648	11416	39891	19268	41057	18441	31451	15114	16450	10269	31188	10997	ABC.FEV.OM;iron complex outermembrane recepter protein
K02015	461	407	1951	515	1475	1070	1967	308	754	236	998	428	ABC.FEV.P;iron complex transport system permease protein
K02016	932	899	2613	1312	3051	1894	2531	820	937	679	1851	966	ABC.FEV.S;iron complex transport system substrate-binding protein
K02019	402	202	732	302	722	340	678	148	189	122	561	199	modE;molybdate transport system regulatory protein
K02020	549	417	1848	570	1487	1171	1160	398	570	368	815	426	modA;molybdate transport system substrate-binding protein
K02022	420	426	1191	429	925	738	1239	364	565	205	780	299	ABC.MR.TX;HlyD family secretion protein
K02023	1573	1095	4291	1769	3755	2311	4583	1251	1533	803	3409	1375	ABC.MS.A;multiple sugar transport system ATP-binding protein
K02025	1698	2665	7549	4499	4414	5143	7268	3295	2936	2429	3984	3986	ABC.MS.P;multiple sugar transport system permease protein
K02026	1700	2488	7767	4448	4333	4897	7143	2959	3087	2542	4000	3734	ABC.MS.P1;multiple sugar transport system permease protein
K02027	7584	9607	16027	17942	14429	13425	19010	13587	7334	10465	16920	15527	ABC.MS.S;multiple sugar transport system substrate-binding protein
K02028	859	775	2225	1133	3902	1642	1860	771	857	565	1583	1064	ABC.PA.A;polar amino acid transport system ATP-binding protein [EC:3.6.3.21]
K02029	909	826	3261	1588	4380	2208	2664	873	1105	573	2042	1286	ABC.PA.P;polar amino acid transport system permease protein
K02030	2566	1900	5036	3550	11486	3874	5308	2399	2195	1799	5697	2813	ABC.PA.S;polar amino acid transport system substrate-binding protein
K02031	2428	3243	7870	5092	4972	5997	7476	3331	3191	2404	4854	4101	ABC.PE.A;peptide/nickel transport system ATP-binding protein
K02032	1192	2143	4588	3380	2169	3965	4147	2371	2070	1788	2009	3109	ABC.PE.A1;peptide/nickel transport system ATP-binding protein
K02033	1675	2524	7367	4056	3851	5656	6172	2803	3476	2361	3262	3428	ABC.PE.P;peptide/nickel transport system permease protein
K02034	1401	2135	6877	3585	3367	5222	5610	2417	3357	2290	3224	3023	ABC.PE.P1;peptide/nickel transport system permease protein
K02037	1031	941	2514	970	3648	1593	2478	697	710	375	2196	737	pstC;phosphate transport system permease protein
K02038	687	628	1808	880	2542	1192	1866	549	662	305	1838	671	pstA;phosphate transport system permease protein
K02040	5868	4896	8296	5232	17680	4600	9472	3635	2961	2054	10554	3968	pstS;phosphate transport system substrate-binding protein
K02041	77	101	460	162	353	240	374	94	184	75	156	119	phnC;phosphonate transport system ATP-binding protein [EC:3.6.3.28]
K02042	72	62	704	83	837	348	429	67	211	50	228	100	phnE;phosphonate transport system permease protein
K02043	175	101	371	125	376	190	381	92	84	29	273	68	phnF;GntR family transcriptional regulator, phosphonate transport system regulatory protein
K02044	182	237	663	209	855	405	459	272	257	307	370	320	phnD;phosphonate transport system substrate-binding protein
K02045	281	311	1035	509	1048	858	842	308	410	245	423	254	cysA;sulfate transport system ATP-binding protein [EC:3.6.3.25]
K02046	173	188	825	310	657	544	549	157	274	125	332	128	cysU;sulfate transport system permease protein
K02047	117	158	867	265	595	574	573	183	249	148	286	126	cysW;sulfate transport system permease protein
K02048	505	590	1424	1271	2379	1622	1254	765	588	529	845	488	cysP, sbp;sulfate transport system substrate-binding protein
K02049	945	1024	5157	1811	3458	3141	3907	1002	1875	946	1773	1126	ABC.SN.A;NitT/TauT family transport system ATP-binding protein
K02050	1013	1248	6356	2091	3874	4007	4487	1313	2258	1161	2052	1611	ABC.SN.P;NitT/TauT family transport system permease protein
K02052	862	688	2725	1274	2550	1487	2394	716	1330	654	1449	888	ABC.SP.A;putative spermidine/putrescine transport system ATP-binding protein
K02053	453	373	2073	817	1514	1250	1889	378	864	407	937	572	ABC.SP.P;putative spermidine/putrescine transport system permease protein
K02054	375	350	1790	672	1549	957	1681	329	735	297	774	487	ABC.SP.P1;putative spermidine/putrescine transport system permease protein
K02055	1978	1741	3869	3186	5145	3122	3901	2321	1724	2020	3305	2885	ABC.SP.S;putative spermidine/putrescine transport system substrate-binding protein
K02056	1971	3564	6222	8614	4343	5506	6413	3808	2243	2292	4140	5444	ABC.SS.A;simple sugar transport system ATP-binding protein [EC:3.6.3.17]
K02057	1381	1802	6458	3383	3602	3983	5559	2183	2234	1315	3156	3041	ABC.SS.P;simple sugar transport system permease protein
K02058	2908	3912	5994	7717	6643	6297	7745	6098	2747	3540	6160	8937	ABC.SS.S;simple sugar transport system substrate-binding protein
K02063	16	10	112	16	95	65	105	19	37	7	60	16	ABC.VB1.P, thiP;thiamine transport system permease protein
K02071	361	218	816	352	2937	662	676	170	163	98	897	198	ABC.MET.A, metN;D-methionine transport system ATP-binding protein
K02072	252	185	661	273	2937	546	481	106	111	84	720	127	ABC.MET.P, metI;D-methionine transport system permease protein
K02073	753	422	1363	675	3126	778	1060	378	497	345	1586	411	ABC.MET.S, metQ;D-methionine transport system substrate-binding protein
K02074	383	433	1248	915	1266	613	1066	374	119	100	917	473	ABC.ZM.A;zinc/manganese transport system ATP-binding protein
K02081	475	584	1409	963	1316	965	1297	603	520	271	1132	600	agaR;DeoR family transcriptional regulator, aga operon transcriptional repressor
K02082	19	16	166	28	39	66	85	14	25	20	14	14	agaS;tagatose-6-phosphate ketose/aldose isomerase [EC:5.-.-.-]
K02099	170	101	821	388	610	246	476	83	213	69	420	126	araC;AraC family transcriptional regulator, arabinose operon regulatory protein
K02106	68	54	176	45	202	133	176	35	71	50	128	50	atoE;short-chain fatty acids transporter
K02116	1512	987	1552	1350	4824	1469	2003	812	736	420	2507	1081	atpI;ATP synthase protein I
K02164	13	14	72	11	25	30	40	8	23	8	33	10	norE;nitric oxide reductase NorE protein
K02167	2277	855	1421	1350	10176	2006	2166	625	520	231	7219	845	betI;TetR/AcrR family transcriptional regulator, transcriptional repressor of bet genes
K02182	209	227	978	355	327	517	665	179	341	208	228	234	caiC;crotonobetaine/carnitine-CoA ligase [EC:6.2.1.-]
K02192	575	216	620	497	2541	584	564	224	290	184	858	244	bfd;bacterioferritin-associated ferredoxin
K02193	144	128	549	183	610	290	412	79	236	92	478	119	ccmA;heme exporter protein A [EC:3.6.3.41]
K02196	15	5	42	14	35	18	8	1	4	2	17	0	ccmD;heme exporter protein D
K02200	498	487	1387	731	1629	941	1233	487	439	209	898	472	ccmH;cytochrome c-type biogenesis protein CcmH
K02204	540	255	1061	363	2954	613	963	201	313	135	1249	264	thrB2;homoserine kinase type II [EC:2.7.1.39]
K02224	300	160	738	242	1093	432	591	134	302	86	593	217	cobB-cbiA;cobyrinic acid a,c-diamide synthase [EC:6.3.5.9 6.3.5.11]
K02225	82	35	461	37	413	147	250	20	74	17	167	32	cobC1, cobC;cobalamin biosynthetic protein CobC
K02227	375	208	1049	330	1213	433	813	165	285	128	642	201	cbiB, cobD;adenosylcobinamide-phosphate synthase [EC:6.3.1.10]
K02228	60	43	171	80	731	139	207	38	40	8	134	31	cobF;precorrin-6A synthase [EC:2.1.1.152]
K02229	151	74	358	82	934	228	350	59	79	16	338	38	cobG;precorrin-3B synthase [EC:1.14.13.83]
K02230	612	575	1739	665	3132	1527	1583	477	492	302	1022	581	cobN;cobaltochelatase CobN [EC:6.6.1.2]
K02231	142	154	449	168	544	307	380	107	143	41	284	121	cobP, cobU;adenosylcobinamide kinase / adenosylcobinamide-phosphate guanylyltransferase [EC:2.7.1.156 2.7.7.62]
K02232	306	196	972	296	940	531	723	226	332	147	556	296	E6.3.5.10, cobQ, cbiP;adenosylcobyric acid synthase [EC:6.3.5.10]
K02233	136	121	542	132	319	302	476	115	175	47	154	144	E2.7.8.26, cobS, cobV;adenosylcobinamide-GDP ribazoletransferase [EC:2.7.8.26]
K02234	1829	1011	2609	1238	4056	1456	2636	762	956	601	2729	930	cobW;cobalamin biosynthesis protein CobW
K02258	490	254	825	413	1002	436	961	265	365	232	896	247	COX11;cytochrome c oxidase assembly protein subunit 11
K02259	633	756	1556	1057	1333	1195	1282	633	560	356	806	631	COX15;cytochrome c oxidase assembly protein subunit 15
K02276	3421	2589	5392	4040	6581	3338	6377	3360	2288	1680	6114	2205	coxC;cytochrome c oxidase subunit III [EC:1.9.3.1]
K02278	168	112	517	320	475	272	468	165	132	76	216	119	cpaA, tadV;prepilin peptidase CpaA [EC:3.4.23.43]
K02279	866	698	1413	1740	996	1077	1362	1048	730	655	995	731	cpaB, rcpC;pilus assembly protein CpaB
K02280	667	566	1726	1110	1050	939	1375	646	687	527	814	471	cpaC, rcpA;pilus assembly protein CpaC
K02281	68	37	345	48	143	192	219	21	141	66	120	38	cpaD;pilus assembly protein CpaD
K02289	1	0	3	1	1	0	0	0	0	0	0	0	cpcF;phycocyanobilin lyase beta subunit
K02297	2256	1369	2036	1708	11856	2756	3473	883	718	313	4773	1455	cyoA;cytochrome o ubiquinol oxidase subunit II [EC:1.10.3.-]
K02298	4853	2724	4089	3073	22385	5479	5828	1726	1339	640	7548	2811	cyoB;cytochrome o ubiquinol oxidase subunit I [EC:1.10.3.-]
K02299	1200	740	1088	1096	6666	1597	1687	555	455	285	2371	979	cyoC;cytochrome o ubiquinol oxidase subunit III [EC:1.10.3.-]
K02300	492	304	544	320	2932	495	597	148	184	78	998	319	cyoD;cytochrome o ubiquinol oxidase operon protein cyoD
K02302	765	891	2173	1117	2710	1462	1119	636	551	406	903	581	cysG;uroporphyrin-III C-methyltransferase / precorrin-2 dehydrogenase / sirohydrochlorin ferrochelatase [EC:2.1.1.107 1.3.1.76 4.99.1.4]
K02303	315	249	853	581	982	526	644	329	373	272	566	306	cobA;uroporphyrin-III C-methyltransferase [EC:2.1.1.107]
K02336	130	46	234	49	1459	200	146	15	73	22	173	37	DPO2, polB;DNA polymerase II [EC:2.7.7.7]
K02339	197	99	497	162	603	197	460	83	154	46	357	97	DPO3C, holC;DNA polymerase III subunit chi [EC:2.7.7.7]
K02340	797	650	1970	1046	3081	1578	1598	551	600	314	1521	597	DPO3D1, holA;DNA polymerase III subunit delta [EC:2.7.7.7]
K02342	984	626	2411	908	4736	1558	1839	582	768	389	1853	643	DPO3E, dnaQ;DNA polymerase III subunit epsilon [EC:2.7.7.7]
K02348	158	126	274	145	506	258	272	127	74	39	254	145	elaA;ElaA protein
K02349	0	0	10	2	17	7	4	3	3	0	1	4	POLQ;DNA polymerase theta subunit [EC:2.7.7.7]
K02361	24	16	93	42	52	45	76	17	23	10	15	14	entC;isochorismate synthase [EC:5.4.4.2]
K02362	67	35	74	31	384	74	64	20	23	10	65	17	entD;enterobactin synthetase component D [EC:2.7.8.-]
K02363	47	48	212	42	107	103	161	29	75	38	69	57	entE, dhbE, vibE, mxcE;2,3-dihydroxybenzoate-AMP ligase [EC:2.7.7.58]
K02379	684	453	1721	659	1817	1246	1217	428	487	385	1126	442	fdhD;FdhD protein
K02386	146	106	756	88	315	204	357	48	133	49	180	47	flgA;flagella basal body P-ring formation protein FlgA
K02387	226	154	743	347	880	322	636	189	307	167	371	141	flgB;flagellar basal-body rod protein FlgB
K02388	305	181	883	372	777	370	604	199	253	199	363	157	flgC;flagellar basal-body rod protein FlgC
K02389	317	323	1010	443	889	363	735	367	252	218	479	191	flgD;flagellar basal-body rod modification protein FlgD
K02390	1358	1208	2735	1864	2458	1064	2020	1484	925	988	1666	674	flgE;flagellar hook protein FlgE
K02391	257	125	1354	203	1077	283	508	104	205	113	346	79	flgF;flagellar basal-body rod protein FlgF
K02392	614	569	2069	745	1467	611	993	487	501	374	706	348	flgG;flagellar basal-body rod protein FlgG
K02393	246	164	1351	252	764	359	556	155	278	120	349	83	flgH;flagellar L-ring protein precursor FlgH
K02394	390	218	1401	266	816	506	748	162	325	188	387	73	flgI;flagellar P-ring protein precursor FlgI
K02395	237	96	908	190	721	195	403	134	120	78	268	89	flgJ;flagellar protein FlgJ
K02396	566	456	1782	721	1395	730	1107	483	365	321	648	262	flgK;flagellar hook-associated protein 1 FlgK
K02397	363	365	1210	656	788	470	763	463	267	269	534	242	flgL;flagellar hook-associated protein 3 FlgL
K02398	450	183	1195	279	1411	275	520	197	142	130	523	74	flgM;negative regulator of flagellin synthesis FlgM
K02399	188	40	588	105	919	89	223	43	50	35	225	36	flgN;flagella synthesis protein FlgN
K02400	587	576	2212	857	1302	1259	1476	504	696	328	674	397	flhA;flagellar biosynthesis protein FlhA
K02401	168	176	1044	278	534	496	708	191	231	136	258	157	flhB;flagellar biosynthetic protein FlhB
K02402	161	91	257	142	383	53	312	102	170	129	240	64	flhC;flagellar transcriptional activator FlhC
K02403	115	49	180	96	552	57	202	89	296	107	187	47	flhD;flagellar transcriptional activator FlhD
K02404	351	237	933	277	1098	316	346	129	236	167	318	96	flhF;flagellar biosynthesis protein FlhF
K02406	11940	8593	19326	12524	13706	4703	14397	8461	5882	5660	10671	4233	fliC;flagellin
K02407	590	547	1721	960	1401	572	986	587	426	394	773	323	fliD;flagellar hook-associated protein 2
K02408	173	78	580	163	375	156	328	96	148	72	190	58	fliE;flagellar hook-basal body complex protein FliE
K02409	580	405	2240	624	1491	749	1415	390	563	247	809	332	fliF;flagellar M-ring protein FliF
K02410	521	471	1495	636	1081	668	945	397	496	245	516	349	fliG;flagellar motor switch protein FliG
K02411	210	163	854	277	718	360	429	164	162	104	297	106	fliH;flagellar assembly protein FliH
K02412	459	463	1770	621	1178	936	1170	370	505	189	600	267	fliI;flagellum-specific ATP synthase [EC:3.6.3.14]
K02413	104	70	258	134	215	85	144	77	96	41	125	37	fliJ;flagellar FliJ protein
K02414	268	186	817	351	1037	346	435	191	202	151	373	139	fliK;flagellar hook-length control protein FliK
K02415	508	199	798	324	1143	220	644	183	229	179	504	152	fliL;flagellar FliL protein
K02416	463	353	1325	657	1098	638	894	315	405	294	587	188	fliM;flagellar motor switch protein FliM
K02417	333	272	853	335	711	391	458	252	217	167	305	159	fliNY, fliN;flagellar motor switch protein FliN/FliY
K02418	151	129	467	195	461	210	373	106	113	40	312	86	fliOZ, fliO;flagellar protein FliO/FliZ
K02419	242	242	958	367	760	496	640	212	257	153	391	173	fliP;flagellar biosynthetic protein FliP
K02420	119	100	334	155	249	191	274	100	99	65	171	91	fliQ;flagellar biosynthetic protein FliQ
K02421	122	120	692	150	367	317	454	85	209	74	169	100	fliR;flagellar biosynthetic protein FliR
K02422	243	171	571	249	643	190	351	135	86	115	282	72	fliS;flagellar protein FliS
K02423	36	13	86	32	88	7	72	12	19	30	78	13	fliT;flagellar protein FliT
K02424	516	451	1687	659	2322	564	740	463	264	183	1007	839	fliY;cystine transport system substrate-binding protein
K02426	666	437	1010	665	1386	724	914	456	359	276	883	397	sufE;cysteine desulfuration protein SufE
K02427	1826	1125	2309	1678	4574	1746	2369	1875	1763	1576	2941	2119	rlmE, rrmJ, ftsJ;23S rRNA (uridine2552-2'-O)-methyltransferase [EC:2.1.1.166]
K02429	325	97	1344	425	646	469	593	188	257	148	500	144	fucP;MFS transporter, FHS family, L-fucose permease
K02431	47	24	161	26	104	56	99	12	37	11	98	7	fucU;L-fucose mutarotase [EC:5.1.3.-]
K02439	177	85	128	77	977	234	254	91	74	54	374	108	glpE;thiosulfate sulfurtransferase [EC:2.8.1.1]
K02442	11	4	2	0	87	11	0	1	0	1	38	3	glpM;membrane protein GlpM
K02444	513	418	1408	626	2136	742	1264	318	336	147	1169	387	glpR;DeoR family transcriptional regulator, glycerol-3-phosphate regulon repressor
K02452	205	139	473	176	243	131	240	98	100	72	318	121	gspC;general secretion pathway protein C
K02455	356	258	1137	392	628	474	718	233	349	223	583	272	gspF;general secretion pathway protein F
K02457	219	93	485	154	314	173	282	90	120	62	289	64	gspH;general secretion pathway protein H
K02458	84	46	270	84	158	109	134	54	63	46	98	31	gspI;general secretion pathway protein I
K02459	130	67	484	159	278	144	254	53	91	38	239	52	gspJ;general secretion pathway protein J
K02460	254	108	634	203	448	270	412	95	139	108	264	125	gspK;general secretion pathway protein K
K02461	243	125	758	214	492	243	429	89	259	117	308	88	gspL;general secretion pathway protein L
K02462	102	45	361	83	206	97	226	36	72	36	150	35	gspM;general secretion pathway protein M
K02463	179	52	441	120	308	83	266	40	80	32	214	61	gspN;general secretion pathway protein N
K02466	1	4	5	2	3	0	11	0	0	0	6	0	gutM;glucitol operon activator protein
K02471	1117	773	1856	711	2451	937	2064	573	678	278	2218	569	yddA;putative ATP-binding cassette transporter
K02474	819	476	1304	893	2009	653	1266	718	481	521	1366	432	wbpO;UDP-N-acetyl-D-galactosamine dehydrogenase [EC:1.1.1.-]
K02483	10746	10564	20740	15038	23138	14362	18185	9115	6175	5127	17122	8634	K02483;two-component system, OmpR family, response regulator
K02487	1409	1008	3229	1753	2569	1499	1889	1030	1422	1810	1698	661	pilL;type IV pili sensor histidine kinase and response regulator
K02488	4117	4497	11343	6305	13723	8083	8001	4073	3945	3861	6304	4262	pleD;two-component system, cell cycle response regulator
K02494	252	101	411	127	1386	184	328	61	77	27	559	90	lolB;outer membrane lipoprotein LolB
K02496	455	158	275	66	794	144	142	66	527	152	290	55	hemX;uroporphyrin-III C-methyltransferase [EC:2.1.1.107]
K02498	574	222	1307	254	1526	533	1138	177	334	81	741	192	hemY;HemY protein
K02502	1091	563	1447	544	6165	1130	1381	325	690	387	1817	470	hisZ;ATP phosphoribosyltransferase regulatory subunit
K02508	292	93	837	500	683	285	597	206	476	193	1357	334	hpaA;AraC family transcriptional regulator, 4-hydroxyphenylacetate 3-monooxygenase operon regulatory protein
K02509	195	108	510	135	313	263	488	246	190	56	261	103	hpaH;2-oxo-hept-3-ene-1,7-dioate hydratase [EC:4.2.1.-]
K02510	1115	1032	2104	1280	1381	1686	1764	1058	850	883	1172	1128	hpaI;2,4-dihydroxyhept-2-ene-1,7-dioic acid aldolase [EC:4.1.2.-]
K02511	20	29	83	42	62	62	90	41	12	10	47	44	hpaX;MFS transporter, ACS family, 4-hydroxyphenylacetate permease
K02521	299	160	863	199	1306	324	533	120	129	50	514	107	ilvY;LysR family transcriptional regulator, positive regulator for ilvC
K02523	1565	1082	2578	1623	4761	2021	2670	1162	1089	788	2492	1132	ispB;octaprenyl-diphosphate synthase [EC:2.5.1.90]
K02525	83	31	120	26	327	55	105	14	47	23	79	14	kdgR;LacI family transcriptional regulator, kdg operon repressor
K02527	445	282	1451	415	2012	847	1060	271	505	220	971	236	kdtA, waaA;3-deoxy-D-manno-octulosonic-acid transferase [EC:2.4.99.12 2.4.99.13 2.4.99.14 2.4.99.15]
K02529	4361	5741	13252	9714	10798	11997	12580	6316	3972	4045	9549	8181	lacI, galR;LacI family transcriptional regulator
K02533	247	117	889	302	749	452	631	172	356	73	447	145	lasT;tRNA/rRNA methyltransferase [EC:2.1.1.-]
K02554	160	133	364	144	246	296	409	104	192	82	214	169	mhpD;2-keto-4-pentenoate hydratase [EC:4.2.1.80]
K02556	1430	554	2415	743	5603	1160	1745	383	756	413	1764	354	motA;chemotaxis protein MotA
K02557	4456	2583	6380	3420	12273	3274	6118	3038	4111	3406	7668	2767	motB;chemotaxis protein MotB
K02565	129	90	437	132	459	240	298	88	134	66	213	55	nagC;N-acetylglucosamine repressor
K02567	290	331	916	517	1226	630	1026	403	193	67	1018	464	napA;periplasmic nitrate reductase NapA [EC:1.7.99.4]
K02568	53	45	169	76	193	66	177	58	40	0	160	98	napB;cytochrome c-type protein NapB
K02569	82	153	243	290	331	307	302	303	51	42	219	222	napC;cytochrome c-type protein NapC
K02570	15	22	75	40	59	24	77	27	9	1	72	11	napD;periplasmic nitrate reductase NapD
K02571	26	31	62	17	65	20	70	35	5	3	66	29	napE;periplasmic nitrate reductase NapE
K02572	30	12	157	37	136	28	61	27	2	0	81	26	napF;ferredoxin-type protein NapF
K02575	408	692	1487	550	971	1132	1186	665	483	171	754	821	narK, narU, nasA;MFS transporter, NNP family, nitrate/nitrite transporter
K02598	7	2	37	5	49	31	32	7	17	13	40	10	nirC;nitrite transporter NirC
K02609	3992	5232	4201	10493	6500	4506	8324	4797	1353	1948	5568	5719	paaA;ring-1,2-phenylacetyl-CoA epoxidase subunit PaaA [EC:1.14.13.149]
K02610	614	982	693	1560	1190	982	1551	1315	214	271	1016	1512	paaB;ring-1,2-phenylacetyl-CoA epoxidase subunit PaaB
K02611	1067	1360	1314	2803	1913	1225	2728	1026	299	292	1723	1205	paaC;ring-1,2-phenylacetyl-CoA epoxidase subunit PaaC [EC:1.14.13.149]
K02612	758	1225	1051	2661	1132	1179	1876	1083	340	374	1373	1435	paaD;ring-1,2-phenylacetyl-CoA epoxidase subunit PaaD
K02613	1032	1282	1212	1803	1733	1183	2167	1008	419	313	1794	1346	paaE;ring-1,2-phenylacetyl-CoA epoxidase subunit PaaE
K02614	824	1073	1599	1665	1553	1164	1492	889	431	390	1458	914	paaI;acyl-CoA thioesterase [EC:3.1.2.-]
K02616	233	188	493	290	978	387	516	135	132	68	418	190	paaX;phenylacetic acid degradation operon negative regulatory protein
K02617	260	162	540	307	477	277	488	148	180	102	391	161	paaY;phenylacetic acid degradation protein
K02618	666	1007	1169	644	1330	1292	1219	715	439	300	770	854	paaZ;oxepin-CoA hydrolase / 3-oxo-5,6-dehydrosuberyl-CoA semialdehyde dehydrogenase [EC:3.7.1.16 1.17.1.7]
K02619	173	87	324	131	1010	252	287	66	150	77	244	112	pabC;4-amino-4-deoxychorismate lyase [EC:4.1.3.38]
K02621	1438	779	2663	1308	5140	1383	2249	578	1073	590	2244	622	parC;topoisomerase IV subunit A [EC:5.99.1.-]
K02622	1729	1038	2946	1497	5674	1928	2740	924	1196	695	2894	795	parE;topoisomerase IV subunit B [EC:5.99.1.-]
K02623	527	257	1680	435	2077	711	1186	189	396	98	1086	231	pcaQ;LysR family transcriptional regulator, pca operon transcriptional activator
K02624	1095	796	2896	1271	5175	1866	2283	633	676	322	1565	754	pcaR;IclR family transcriptional regulator, pca regulon regulatory protein
K02625	34	10	50	16	33	28	23	8	6	1	32	8	pcaT;MFS transporter, MHS family, dicarboxylic acid transporter PcaT
K02651	1335	1346	1067	1127	862	854	1153	1007	1220	1090	1060	845	flp, pilA;pilus assembly protein Flp/PilA
K02659	144	59	484	149	458	120	236	82	82	54	275	41	pilI;twitching motility protein PilI
K02660	919	548	1965	1361	2389	802	1246	581	799	584	1261	346	pilJ;twitching motility protein PilJ
K02670	741	675	2006	931	1240	813	972	621	728	836	1091	437	pilU;twitching motility protein PilU
K02671	93	79	446	228	329	166	204	93	101	79	130	44	pilV;type IV pilus assembly protein PilV
K02672	118	101	718	352	559	210	345	185	174	288	225	99	pilW;type IV pilus assembly protein PilW
K02673	65	51	499	140	298	96	86	40	56	60	75	15	pilX;type IV pilus assembly protein PilX
K02674	535	557	1548	1092	1103	717	854	639	609	919	824	364	pilY1;type IV pilus assembly protein PilY1
K02676	178	135	364	195	351	163	297	139	129	135	298	99	pilZ;type IV pilus assembly protein PilZ
K02686	1402	549	2489	1761	4823	1563	2967	938	1531	674	3729	1516	priB;primosomal replication protein N
K02688	276	161	881	342	1377	375	472	116	244	119	443	166	prpR;transcriptional regulator, propionate catabolism operon regulatory protein
K02769	203	152	158	163	1075	136	49	29	16	15	147	50	PTS-Fru-EIIB, fruA;PTS system, fructose-specific IIB component [EC:2.7.1.69]
K02778	10	13	17	10	13	27	24	6	10	18	15	21	PTS-Glc-EIIB, ptsG;PTS system, glucose-specific IIB component [EC:2.7.1.69]
K02782	18	31	46	26	33	21	24	25	41	38	23	19	PTS-Gut-EIIB, srlE;PTS system, glucitol/sorbitol-specific IIB component [EC:2.7.1.69]
K02790	2	0	4	2	9	1	7	0	0	0	8	0	PTS-Mal-EIIB, malX;PTS system, maltose and glucose-specific IIB component [EC:2.7.1.69]
K02793	402	226	674	314	723	396	629	219	178	179	533	199	PTS-Man-EIIA, manX;PTS system, mannose-specific IIA component [EC:2.7.1.69]
K02803	167	56	218	90	124	77	208	39	31	25	140	62	PTS-Nag-EIIB, nagE;PTS system, N-acetylglucosamine-specific IIB component [EC:2.7.1.69]
K02806	1223	628	1600	839	3924	945	1719	527	477	322	2207	523	PTS-Ntr-EIIA, ptsN;PTS system, nitrogen regulatory IIA component [EC:2.7.1.69]
K02821	499	165	798	553	1561	484	955	254	215	69	949	256	PTS-Ula-EIIA, ulaC, sgaA;PTS system, ascorbate-specific IIA component [EC:2.7.1.69]
K02824	217	115	292	92	1196	194	259	67	120	73	312	69	pyrP, uraA;uracil permease
K02830	13	5	33	37	29	14	32	13	7	1	16	12	HRAD1, RAD17;cell cycle checkpoint protein [EC:3.1.11.2]
K02837	1812	1453	3265	1848	9650	3133	3016	1225	1175	698	3861	1500	prfC;peptide chain release factor 3
K02839	22	7	33	18	56	13	33	10	44	12	35	8	prfH;peptide chain release factor
K02840	65	23	108	35	111	63	164	29	72	11	129	27	waaB, rfaB;UDP-D-galactose:(glucosyl)LPS alpha-1,6-D-galactosyltransferase [EC:2.4.1.-]
K02851	77	37	347	176	552	177	146	53	38	32	354	51	rfe, wecA;UDP-GlcNAc:undecaprenyl-phosphate GlcNAc-1-phosphate transferase [EC:2.7.8.33]
K02854	201	99	468	269	367	200	452	129	82	57	272	115	rhaR;AraC family transcriptional regulator, L-rhamnose operon transcriptional activator RhaR
K02855	196	49	419	146	607	99	239	51	138	55	408	55	rhaS;AraC family transcriptional regulator, L-rhamnose operon regulatory protein RhaS
K02856	31	11	269	94	38	103	99	30	31	30	38	44	K02856, rhaT;L-rhamnose-H+ transport protein
K02860	6066	2774	5823	3962	47027	6250	5914	2048	1685	1072	14677	2715	rimM;16S rRNA processing protein RimM
K02999	64	87	101	240	43	12	43	42	193	75	43	28	RPA1, POLR1A;DNA-directed RNA polymerase I subunit RPA1 [EC:2.7.7.6]
K03018	116	40	49	89	28	3	26	29	400	84	22	11	RPC1, POLR3A;DNA-directed RNA polymerase III subunit RPC1 [EC:2.7.7.6]
K03064	79	36	35	23	11	20	25	15	123	37	23	12	PSMC6, RPT4;26S proteasome regulatory subunit T4
K03065	146	41	19	21	15	17	30	30	367	74	23	14	PSMC3, RPT5;26S proteasome regulatory subunit T5
K03071	2482	871	2481	1361	6151	1188	3261	671	803	474	3493	756	secB;preprotein translocase subunit SecB
K03089	54777	25015	53583	38412	84328	20813	46033	17947	14783	9277	51868	17229	SIG3.3.1, rpoH;RNA polymerase sigma-32 factor
K03098	239	102	285	137	1358	219	284	91	73	89	332	50	blc;outer membrane lipoprotein Blc
K03103	0	1	8	1	6	5	4	0	0	0	0	0	MINPP1;multiple inositol-polyphosphate phosphatase [EC:3.1.3.62]
K03112	232	165	255	262	1547	350	365	117	83	71	853	170	damX;DamX protein
K03117	1695	1180	2512	2074	3672	1792	2614	1150	719	684	2904	1266	tatB;sec-independent protein translocase protein TatB
K03119	735	610	1689	903	2377	1237	1614	634	853	615	1529	615	tauD;taurine dioxygenase [EC:1.14.11.17]
K03147	2789	2222	6251	3935	8537	4440	4832	2808	2346	2136	5141	2702	thiC;thiamine biosynthesis protein ThiC
K03148	244	171	429	265	920	330	369	159	261	385	318	188	thiF;sulfur carrier protein ThiS adenylyltransferase [EC:2.7.7.73]
K03149	921	835	1695	1024	3231	1691	1450	682	619	441	1273	739	thiG;thiamine biosynthesis ThiG
K03152	70	24	185	30	121	75	117	20	242	51	111	29	thiJ;4-methyl-5(b-hydroxyethyl)-thiazole monophosphate biosynthesis
K03153	679	447	1915	757	3295	1147	1265	318	481	226	1001	393	thiO;glycine oxidase [EC:1.4.3.19]
K03181	80	31	96	46	899	100	122	22	15	11	142	12	ubiC;chorismate--pyruvate lyase [EC:4.1.3.40]
K03184	23	18	273	45	90	113	85	7	62	6	22	24	ubiF;2-octaprenyl-3-methyl-6-methoxy-1,4-benzoquinol hydroxylase [EC:1.14.13.-]
K03185	574	300	1785	326	2076	868	1124	207	367	123	980	243	ubiH;2-octaprenyl-6-methoxyphenol hydroxylase [EC:1.14.13.-]
K03187	103	91	336	97	283	144	261	134	188	98	184	101	ureE;urease accessory protein
K03188	91	73	387	107	260	199	279	98	223	76	163	145	ureF;urease accessory protein
K03189	230	212	672	308	575	462	589	347	303	210	373	384	ureG;urease accessory protein
K03190	92	80	397	151	277	234	256	166	220	141	176	192	ureD, ureH;urease accessory protein
K03192	45	25	184	27	94	79	143	18	77	12	80	15	ureJ;urease accessory protein
K03194	19	6	132	13	67	64	87	8	30	2	45	2	virB1;type IV secretion system protein VirB1
K03195	292	306	1402	495	443	780	826	412	456	418	301	413	virB10, lvhB10;type IV secretion system protein VirB10
K03196	86	63	1098	87	361	425	482	74	224	88	153	90	virB11, lvhB11;type IV secretion system protein VirB11
K03197	39	28	416	56	98	198	210	43	87	30	113	50	virB2, lvhB2;type IV secretion system protein VirB2
K03198	32	8	250	22	80	90	134	12	82	11	59	33	virB3, lvhB3;type IV secretion system protein VirB3
K03199	247	169	2384	267	665	1168	1149	235	586	270	312	302	virB4, lvhB4;type IV secretion system protein VirB4
K03200	70	66	874	87	152	446	379	93	190	94	144	108	virB5, lvhB5;type IV secretion system protein VirB5
K03201	88	93	643	87	285	248	328	74	77	19	130	61	virB6, lvhB6;type IV secretion system protein VirB6
K03202	1	0	0	0	0	0	4	1	0	0	2	3	virB7, lvhB7;type IV secretion system protein VirB7
K03203	20	14	414	24	158	122	151	10	40	16	51	19	virB8, lvhB8;type IV secretion system protein VirB8
K03204	87	111	1022	144	245	512	495	110	266	128	155	138	virB9, lvhB9;type IV secretion system protein VirB9
K03205	204	178	1689	208	606	790	853	192	426	190	309	235	virD4, lvhD4;type IV secretion system protein VirD4
K03207	6	6	25	3	8	2	29	3	0	3	22	12	wcaH;colanic acid biosynthesis protein WcaH [EC:3.6.1.-]
K03208	75	47	298	101	168	188	256	63	108	68	166	59	wcaI;colanic acid biosynthesis glycosyl transferase WcaI
K03216	251	112	440	137	1136	338	298	100	239	73	318	142	trmL, cspR;tRNA (cytidine/uridine-2'-O-)-methyltransferase [EC:2.1.1.207]
K03219	24	9	130	10	69	33	96	10	32	11	22	9	yscC;type III secretion protein SctC
K03220	1	1	54	2	20	18	26	3	10	0	4	9	yscD;type III secretion protein SctD
K03222	9	9	91	14	60	22	57	11	37	18	12	10	yscJ;type III secretion protein SctJ
K03223	23	25	84	5	35	24	53	14	22	9	10	8	yscL;type III secretion protein SctL
K03224	26	38	163	42	77	84	125	25	88	27	51	33	yscN;ATP synthase in type III secretion protein SctN [EC:3.6.3.14]
K03225	5	7	98	13	22	12	44	4	20	7	27	16	yscQ;type III secretion protein SctQ
K03226	12	16	97	20	41	19	79	9	43	7	22	8	yscR;type III secretion protein SctR
K03227	10	1	31	0	29	4	20	3	6	0	3	4	yscS;type III secretion protein SctS
K03228	3	6	63	17	41	24	55	6	61	3	16	5	yscT;type III secretion protein SctT
K03229	15	10	100	3	40	37	79	9	28	4	22	8	yscU;type III secretion protein SctU
K03230	35	29	170	31	91	62	151	30	70	35	52	18	yscV;type III secretion protein SctV
K03269	314	101	625	274	1198	305	468	134	167	85	616	110	lpxH;UDP-2,3-diacylglucosamine hydrolase [EC:3.6.1.54]
K03274	229	69	746	250	513	291	489	122	129	71	349	116	gmhD, rfaD;ADP-L-glycero-D-manno-heptose 6-epimerase [EC:5.1.3.20]
K03281	1182	855	4724	1768	3965	2216	2926	755	1009	395	2525	999	TC.CIC;chloride channel protein, CIC family
K03285	6676	1374	8263	3112	10945	1633	7818	1236	2044	1205	7078	1484	TC.GBP;general bacterial porin, GBP family
K03286	34484	14225	33522	23207	126296	19896	33424	14952	16394	15629	57100	18890	TC.OOP;OmpA-OmpF porin, OOP family
K03288	129	51	446	64	439	101	242	21	36	16	252	33	citA, tcuC;MFS transporter, MHS family, citrate/tricarballylate:H+ symporter
K03290	6	6	113	14	34	36	57	21	27	18	21	13	nanT;MFS transporter, SHS family, sialic acid transporter
K03291	57	204	139	160	181	184	193	169	33	30	134	200	MFS.SET;MFS transporter, SET family, sugar efflux transporter
K03292	74	90	439	162	123	197	257	79	129	96	176	107	TC.GPH;glycoside/pentoside/hexuronide:cation symporter, GPH family
K03293	1279	1534	2297	2922	10284	2642	2279	1799	708	554	2247	2042	TC.AAT;amino acid transporter, AAT family
K03296	60458	28266	62995	33886	86414	33271	59418	21030	26383	16369	68693	22015	TC.HAE1;hydrophobic/amphiphilic exporter-1 (mainly G- bacteria), HAE1 family
K03297	275	245	405	271	469	530	415	272	73	48	603	392	TC.SMR;small multidrug resistance protein, SMR family
K03299	704	474	1936	833	1825	1122	1404	424	812	425	999	605	TC.GNTP;gluconate:H+ symporter, GntP family
K03300	211	118	319	146	662	196	300	77	224	138	417	88	TC.CITMHS;citrate-Mg2+:H+ or citrate-Ca2+:H+ symporter, CitMHS family
K03303	329	370	1104	493	1260	847	891	282	408	236	498	390	TC.LCTP;lactate transporter, LctP family
K03304	253	165	341	367	443	215	205	78	103	108	174	92	TC.TDT;tellurite resistance/dicarboxylate transporter, TDT family
K03306	1587	1154	2709	1508	8350	2666	2518	825	884	585	2688	1088	TC.PIT;inorganic phosphate transporter, PiT family
K03309	270	310	675	262	622	424	663	205	278	206	388	212	TC.DAACS;dicarboxylate/amino acid:cation (Na+ or H+) symporter, DAACS family
K03310	291	99	211	72	1684	361	213	55	91	66	628	181	TC.AGCS;alanine or glycine:cation symporter, AGCS family
K03317	130	88	581	208	251	383	437	117	197	83	191	173	TC.CNT;concentrative nucleoside transporter, CNT family
K03320	5430	5863	16282	8943	17332	11433	12570	7317	6159	4308	9147	6314	TC.AMT;ammonium transporter, Amt family
K03321	437	365	1531	431	1709	964	1151	342	760	288	827	405	TC.SULP;sulfate permease, SulP family
K03324	457	223	898	390	1987	492	816	153	416	152	848	208	yjbB;phosphate:Na+ symporter
K03325	1260	587	2197	1690	1351	871	1531	469	428	197	1511	704	TC.ACR3;arsenite transporter, ACR3 family
K03327	755	586	2796	835	3156	1545	2070	575	925	426	1654	736	TC.MATE, SLC47A, norM, mdtK, dinF;multidrug resistance protein, MATE family
K03328	585	475	1552	740	1715	948	1375	453	616	368	1190	608	TC.PST;polysaccharide transporter, PST family
K03331	28	21	88	27	95	85	107	15	19	11	123	30	E1.1.1.10;L-xylulose reductase [EC:1.1.1.10]
K03338	235	440	972	904	1011	788	984	410	1229	947	718	585	iolC;5-dehydro-2-deoxygluconokinase [EC:2.7.1.92]
K03342	190	133	583	177	298	247	364	67	158	35	291	68	pabBC;para-aminobenzoate synthetase / 4-amino-4-deoxychorismate lyase [EC:2.6.1.85 4.1.3.38]
K03379	935	1282	2823	2139	1430	1894	2169	1490	835	761	1290	1642	E1.14.13.22;cyclohexanone monooxygenase [EC:1.14.13.22]
K03380	294	540	885	857	495	513	656	423	271	310	497	903	E1.14.13.7;phenol 2-monooxygenase [EC:1.14.13.7]
K03381	499	428	990	485	1144	849	1180	461	529	400	1080	539	catA;catechol 1,2-dioxygenase [EC:1.13.11.1]
K03382	285	407	875	514	1158	734	869	342	320	132	750	531	atzB;hydroxyatrazine ethylaminohydrolase [EC:3.5.99.3]
K03384	705	468	1251	555	855	632	1308	466	812	684	1077	656	E1.14.12.-;PATHWAY ko00361 Chlorocyclohexane and chlorobenzene degradation
K03386	24748	15914	26024	29426	41493	18203	21576	16666	17533	17670	27132	18243	E1.11.1.15, PRDX, ahpC;peroxiredoxin (alkyl hydroperoxide reductase subunit C) [EC:1.11.1.15]
K03387	3478	1497	4281	4279	4744	1533	2539	907	1140	1394	4171	1294	ahpF;alkyl hydroperoxide reductase subunit F [EC:1.6.4.-]
K03391	283	259	992	493	588	654	901	572	319	244	580	486	E1.14.13.50;pentachlorophenol monooxygenase [EC:1.14.13.50]
K03394	111	63	327	86	623	153	223	78	108	76	225	90	cobI-cbiL;precorrin-2/cobalt-factor-2 C20-methyltransferase [EC:2.1.1.130 2.1.1.151]
K03396	224	235	405	306	416	172	366	232	222	166	369	158	gfa;S-(hydroxymethyl)glutathione synthase [EC:4.4.1.22]
K03406	6335	3862	17452	5470	24510	8748	12158	3575	5082	3839	9834	2732	mcp;methyl-accepting chemotaxis protein
K03407	3015	2008	5343	2806	4276	2651	4479	2195	2008	1764	3000	1516	cheA;two-component system, chemotaxis family, sensor kinase CheA [EC:2.7.13.3]
K03408	708	457	2000	745	1838	828	1307	634	486	545	877	254	cheW;purine-binding chemotaxis protein CheW
K03411	187	86	478	164	215	134	261	87	93	71	173	41	cheD;chemotaxis protein CheD [EC:3.5.1.44]
K03414	360	95	751	286	918	236	385	122	233	420	413	84	cheZ;chemotaxis protein CheZ
K03415	280	72	325	82	2211	245	213	60	66	39	370	77	cheV;two-component system, chemotaxis family, response regulator CheV
K03417	750	520	1722	876	2149	1093	1426	570	628	435	1806	542	E4.1.3.30, prpB;methylisocitrate lyase [EC:4.1.3.30]
K03418	39	41	220	55	49	117	199	54	84	37	68	72	E3.5.1.56;N,N-dimethylformamidase [EC:3.5.1.56]
K03426	736	1025	1550	1056	1703	1479	1411	857	379	287	1268	1065	E3.6.1.22, NUDT12, nudC;NAD+ diphosphatase [EC:3.6.1.22]
K03431	2406	3155	4946	3692	9293	5364	4452	2446	1577	1022	3772	2405	glmM;phosphoglucosamine mutase [EC:5.4.2.10]
K03435	83	49	236	51	637	129	162	33	25	23	178	39	fruR1, fruR;LacI family transcriptional regulator, fructose operon transcriptional repressor
K03436	609	817	1328	1561	1408	1130	1550	663	852	482	1262	771	fruR2, fruR;DeoR family transcriptional regulator, fructose operon transcriptional repressor
K03439	784	653	1577	772	4188	1303	1269	552	252	155	1740	644	trmB, METTL1;tRNA (guanine-N7-)-methyltransferase [EC:2.1.1.33]
K03442	1207	1093	3425	1664	4383	2115	2301	1033	837	529	2053	1146	mscS;small conductance mechanosensitive channel
K03444	18	10	221	77	28	94	64	27	48	54	34	18	MFS.SP;MFS transporter, SP family, sugar porter, other
K03445	566	157	655	207	846	218	523	101	155	48	543	88	nepI;MFS transporter, DHA1 family, purine ribonucleoside efflux pump
K03446	14761	10635	21939	14684	24383	15625	18835	8823	5654	3505	19286	9846	emrB;MFS transporter, DHA2 family, multidrug resistance protein B
K03451	6	12	3	6	34	46	10	10	3	1	9	21	TC.BCT;betaine/carnitine transporter, BCCT family
K03453	138	144	322	188	616	268	281	127	131	64	190	84	TC.BASS;bile acid:Na+ symporter, BASS family
K03457	469	629	1491	1397	2457	1594	1218	648	384	266	1038	896	TC.NCS1;nucleobase:cation symporter-1, NCS1 family
K03458	267	462	723	357	1117	603	633	370	107	103	493	464	TC.NCS2;nucleobase:cation symporter-2, NCS2 family
K03462	35	14	43	23	23	29	39	21	71	25	35	6	NAMPT;nicotinamide phosphoribosyltransferase [EC:2.4.2.12]
K03464	39	24	136	64	202	68	128	26	62	12	127	39	catC;muconolactone D-isomerase [EC:5.3.3.4]
K03468	61	14	116	23	133	40	96	11	12	1	75	6	aaeB;p-hydroxybenzoic acid efflux pump subunit AaeB
K03472	115	40	16	14	1380	206	45	10	18	13	269	45	epd;D-erythrose 4-phosphate dehydrogenase [EC:1.2.1.72]
K03473	43	15	60	5	579	79	3	0	3	4	66	6	pdxB;erythronate-4-phosphate dehydrogenase [EC:1.1.1.290]
K03474	584	365	1084	515	2016	698	894	325	336	211	879	309	pdxJ;pyridoxine 5-phosphate synthase [EC:2.6.99.2]
K03477	49	29	191	48	180	50	110	50	73	36	129	18	ulaR;DeoR family transcriptional regulator, ulaG and ulaABCDEF operon transcriptional repressor
K03481	2	0	7	0	5	0	6	1	15	9	2	0	glvR;RpiR family transcriptional regulator, glv operon transcriptional regulator
K03486	11	2	12	3	5	4	12	1	34	5	6	3	treR2, treR;GntR family transcriptional regulator, trehalose operon transcriptional repressor
K03495	2375	1164	3325	1808	12021	2947	3157	1086	1454	715	5646	1432	gidA, mnmG, MTO1;tRNA uridine 5-carboxymethylaminomethyl modification enzyme
K03496	4157	3590	8766	5651	15214	6747	8084	3879	2917	2347	8875	3993	parA, soj;chromosome partitioning protein
K03497	3131	2579	7069	3814	9281	4813	6327	2862	3573	2880	5465	3176	parB, spo0J;chromosome partitioning protein, ParB family
K03500	1831	1113	3738	1444	5768	2386	2945	763	998	426	2723	1003	rsmB, sun;16S rRNA (cytosine967-C5)-methyltransferase [EC:2.1.1.176]
K03516	0	0	10	2	8	4	9	0	3	0	4	2	flhE;flagellar protein FlhE
K03521	10535	6684	11595	7755	16989	7038	13983	5892	6681	4070	13876	7157	fixA, etfB;electron transfer flavoprotein beta subunit
K03522	8844	5755	10533	6565	13023	6293	10071	4395	3947	2535	10454	4751	fixB, etfA;electron transfer flavoprotein alpha subunit
K03528	269	77	301	77	3490	284	153	35	42	17	416	58	zipA;cell division protein ZipA
K03534	111	161	297	294	135	197	186	133	123	128	126	229	rhaM;L-rhamnose mutarotase [EC:5.1.3.-]
K03535	230	282	1640	485	873	739	863	219	335	148	449	276	gudP;MFS transporter, ACS family, glucarate transporter
K03543	14192	4855	11499	6351	16861	5529	13457	4461	5569	3422	17884	4226	emrA;multidrug resistance protein A
K03549	1184	691	3231	1014	2758	1465	2248	613	969	410	1992	597	kup;KUP system potassium uptake protein
K03554	331	96	477	151	1156	226	309	64	125	50	495	104	rdgC;recombination associated protein RdgC
K03557	167	76	239	150	865	204	226	88	111	79	475	75	fis;Fis family transcriptional regulator, factor for inversion stimulation protein
K03558	610	330	1232	516	3904	813	992	230	362	173	1121	252	cvpA;membrane protein required for colicin V production
K03559	5571	3562	6766	7256	8896	4113	6866	4957	4024	4358	8508	4659	exbD;biopolymer transport protein ExbD
K03561	8383	6411	8610	9508	15230	6382	9645	6831	4398	5415	11853	5199	exbB;biopolymer transport protein ExbB
K03566	3041	1354	7912	2060	13527	3350	5954	988	1936	614	5361	1106	gcvA;LysR family transcriptional regulator, glycine cleavage system transcriptional activator
K03568	5362	3276	5814	4485	9286	4753	6414	2937	2036	1531	6519	2551	tldD;TldD protein
K03571	206	122	498	234	953	380	422	101	218	132	503	114	mreD;rod shape-determining protein MreD
K03572	880	483	2397	871	3192	1497	1708	468	909	347	1320	506	mutL;DNA mismatch repair protein MutL
K03576	992	680	2057	705	3711	1264	1657	457	604	261	1819	520	metR;LysR family transcriptional regulator, regulator for metE and metH
K03577	4467	2028	6891	3148	11247	2987	5496	1848	1943	1499	6486	1955	acrR;TetR/AcrR family transcriptional regulator, acrAB operon repressor
K03578	1825	2343	3017	2294	5460	3589	2938	2049	770	371	2882	1982	hrpA;ATP-dependent helicase HrpA [EC:3.6.4.13]
K03579	244	164	1714	201	959	947	1034	112	671	117	400	203	hrpB;ATP-dependent helicase HrpB [EC:3.6.4.13]
K03582	131	97	897	134	1136	504	472	92	191	50	297	134	recB;exodeoxyribonuclease V beta subunit [EC:3.1.11.5]
K03583	194	84	657	93	1164	504	365	53	133	34	408	123	recC;exodeoxyribonuclease V gamma subunit [EC:3.1.11.5]
K03585	23772	8873	23312	10940	34056	9733	20153	6699	8260	5644	25209	7525	acrA;membrane fusion protein
K03586	140	43	246	77	865	103	299	48	39	14	422	37	ftsL;cell division protein FtsL
K03587	1422	799	3350	1133	6497	2266	3075	816	1162	441	3026	955	ftsI;cell division protein FtsI (penicillin-binding protein 3) [EC:2.4.1.129]
K03589	588	360	1437	665	3256	1145	1212	369	543	286	1303	448	ftsQ;cell division protein FtsQ
K03591	140	59	134	46	779	97	203	46	33	19	165	40	ftsN;cell division protein FtsN
K03592	1448	757	2475	1199	2803	1403	2034	708	753	548	1750	684	pmbA;PmbA protein
K03597	1179	503	1711	626	12155	1426	1328	259	259	128	2380	354	rseA;sigma-E factor negative regulatory protein RseA
K03598	976	524	913	469	8201	1118	980	371	251	246	1975	423	rseB;sigma-E factor negative regulatory protein RseB
K03599	1704	681	2216	1123	4802	1084	2139	779	1043	641	3195	813	sspA, mglA;RNA polymerase-associated protein
K03600	565	210	554	260	2249	334	575	181	243	176	760	211	sspB;stringent starvation protein B
K03601	666	582	1966	699	2400	1508	1523	479	772	404	1078	624	xseA;exodeoxyribonuclease VII large subunit [EC:3.1.11.6]
K03607	246	85	415	157	641	141	362	72	58	26	371	93	proQ;ProP effector
K03608	176	79	283	82	998	140	210	82	72	31	446	78	minE;cell division topological specificity factor
K03609	1133	594	1675	783	5080	1097	1436	633	788	524	2271	753	minD;septum site-determining protein MinD
K03610	382	197	963	353	2246	426	725	215	445	248	770	197	minC;septum site-determining protein MinC
K03611	330	126	437	117	3606	476	391	67	179	56	598	99	dsbB;disulfide bond formation protein DsbB
K03615	108	100	86	57	512	179	102	29	61	31	118	86	rnfC;electron transport complex protein RnfC
K03616	205	251	471	303	399	298	394	284	137	129	366	339	rnfB;electron transport complex protein RnfB
K03617	14	5	16	1	104	10	7	3	2	1	24	1	rnfA;electron transport complex protein RnfA
K03623	1	1	6	3	5	4	3	2	1	1	9	1	yhcO;ribonuclease inhibitor
K03642	3197	1588	5991	2938	9185	2664	4142	1411	1866	1117	4857	1685	rlpA;rare lipoprotein A
K03643	672	277	941	358	3564	737	736	171	311	137	1199	192	lptE, rlpB;LPS-assembly lipoprotein
K03646	13115	8264	9975	8646	27361	10063	11246	5778	28674	6238	10125	7145	tolA;colicin import membrane protein
K03647	66	70	119	146	205	213	201	132	27	23	134	110	nrdI;protein involved in ribonucleotide reduction
K03648	305	284	902	395	1597	588	689	378	189	89	646	304	UNG, UDG;uracil-DNA glycosylase [EC:3.2.2.27]
K03650	529	343	1397	519	2153	907	972	243	599	285	903	370	mnmE, trmE, MSS1;tRNA modification GTPase [EC:3.6.-.-]
K03651	212	195	596	247	693	254	311	141	144	113	275	144	icc;Icc protein
K03656	565	218	913	330	4082	768	917	186	274	84	2035	302	rep;ATP-dependent DNA helicase Rep [EC:3.6.4.12]
K03658	28	9	21	7	408	53	15	6	2	3	33	14	helD;DNA helicase IV [EC:3.6.4.12]
K03666	4183	1744	4890	3127	7431	2266	4969	1768	2571	1507	5972	1587	hfq;host factor-I protein
K03667	8092	3094	6092	5024	7537	3898	6670	2306	4107	2577	5613	2662	hslU;ATP-dependent HslUV protease ATP-binding subunit HslU
K03669	1572	740	1406	850	6271	1646	1746	473	819	309	2320	610	mdoH;membrane glycosyltransferase [EC:2.4.1.-]
K03670	1464	714	1650	987	10782	2254	2008	534	888	423	2638	664	mdoG;periplasmic glucans biosynthesis protein
K03673	1052	475	1087	562	9513	1380	984	305	343	243	1952	402	dsbA;thiol:disulfide interchange protein DsbA
K03683	325	129	341	127	2771	383	207	63	91	25	733	90	rnt;ribonuclease T [EC:3.1.13.-]
K03684	914	931	2033	928	2941	1471	1750	635	610	294	1472	651	rnd;ribonuclease D [EC:3.1.13.5]
K03690	292	82	551	129	1234	230	318	59	75	24	464	60	yigP;hypothetical protein
K03694	37941	18134	31281	24941	47856	18485	36584	14659	11252	9836	39404	15694	clpA;ATP-dependent Clp protease ATP-binding subunit ClpA
K03707	106	72	139	73	586	153	141	49	157	79	101	102	tenA;thiaminase (transcriptional activator TenA) [EC:3.5.99.2]
K03710	1802	1351	4778	2198	4563	2514	3473	1282	1239	652	3357	1327	K03710;GntR family transcriptional regulator
K03712	400	258	922	705	825	517	742	274	184	98	1224	313	marR;MarR family transcriptional regulator, multiple antibiotic resistance protein MarR
K03717	359	233	771	312	1008	430	503	195	246	98	706	197	nhaR;LysR family transcriptional regulator, transcriptional activator of nhaA
K03719	2322	1387	4633	2129	7740	2630	4353	1823	1700	733	3711	1742	lrp;Lrp/AsnC family transcriptional regulator, leucine-responsive regulatory protein
K03721	235	161	306	289	772	311	272	158	207	343	317	173	tyrR;transcriptional regulator of aroF, aroG, tyrA and aromatic amino acid transport
K03732	1515	1319	2667	2043	7143	2447	2456	1218	494	337	2869	1383	rhlB;ATP-dependent RNA helicase RhlB [EC:3.6.4.13]
K03735	223	149	572	374	794	283	424	176	195	67	312	189	eutB;ethanolamine ammonia-lyase large subunit [EC:4.3.1.7]
K03736	67	81	292	262	255	142	181	68	76	19	102	46	eutC;ethanolamine ammonia-lyase small subunit [EC:4.3.1.7]
K03741	3325	2461	5965	6969	4512	4532	5172	3459	1718	1508	4811	3360	ARSC2, arsC;arsenate reductase [EC:1.20.4.1]
K03743	515	375	1030	476	1804	645	1371	399	266	196	1039	409	K03743;CLASS Unclassified; Poorly Characterized; General function prediction only
K03745	78	29	133	40	506	74	91	20	38	5	141	17	slyX;SlyX protein
K03746	1555	452	2203	667	3236	539	1757	378	804	321	1687	326	hns;DNA-binding protein H-NS
K03747	264	82	211	99	463	120	228	149	131	109	238	74	smg;Smg protein
K03749	638	339	1523	752	3096	723	1313	394	354	240	1517	453	dedD;DedD protein
K03753	135	59	323	138	267	199	271	71	149	92	197	117	mobB;molybdopterin-guanine dinucleotide biosynthesis protein B
K03756	34	29	11	19	11	15	31	13	10	8	25	10	potE;putrescine:ornithine antiporter
K03758	253	201	183	72	992	364	419	196	94	27	486	351	arcD;arginine:ornithine antiporter
K03760	136	95	335	107	988	240	208	78	98	96	341	56	eptA;phosphoethanolamine transferase
K03761	1346	585	1360	435	4743	1233	1100	399	343	140	1481	528	kgtP;MFS transporter, MHS family, alpha-ketoglutarate permease
K03762	3641	3151	8216	5198	11901	4169	5964	1837	1772	1959	6668	2302	proP;MFS transporter, MHS family, proline/betaine transporter
K03764	599	200	988	1261	927	354	907	387	464	232	1052	506	metJ;transcriptional repressor of met regulon (beta-ribbon, MetJ family)
K03770	2472	1572	3274	2809	5720	2190	3493	2024	1791	1640	3797	1596	ppiD;peptidyl-prolyl cis-trans isomerase D [EC:5.2.1.8]
K03771	2751	1557	4000	2985	8387	2505	3805	1903	1984	1432	6220	1766	surA;peptidyl-prolyl cis-trans isomerase SurA [EC:5.2.1.8]
K03772	1969	767	2656	1675	3796	974	2165	698	607	386	2377	553	fkpA;FKBP-type peptidyl-prolyl cis-trans isomerase FkpA [EC:5.2.1.8]
K03773	2027	999	1163	1120	12769	1839	1114	657	645	528	3629	704	fklB;FKBP-type peptidyl-prolyl cis-trans isomerase FklB [EC:5.2.1.8]
K03774	446	159	694	373	1947	380	561	125	184	88	817	200	slpA;FKBP-type peptidyl-prolyl cis-trans isomerase SlpA [EC:5.2.1.8]
K03775	1822	658	1835	1109	6276	1217	1697	592	705	434	2486	760	slyD;FKBP-type peptidyl-prolyl cis-trans isomerase SlyD [EC:5.2.1.8]
K03776	215	79	643	101	1876	269	334	61	229	122	318	59	aer;aerotaxis receptor
K03777	46	25	398	47	99	149	116	14	54	5	108	28	dld;D-lactate dehydrogenase [EC:1.1.1.28]
K03778	70	25	207	60	358	122	111	38	41	16	78	61	ldhA;D-lactate dehydrogenase [EC:1.1.1.28]
K03781	3837	5687	7271	11211	8278	6409	5880	4614	5505	6148	4565	6476	katE, CAT, catB, srpA;catalase [EC:1.11.1.6]
K03782	6571	9474	8172	14980	12213	9505	10495	9211	2749	5041	11586	7053	katG;catalase-peroxidase [EC:1.11.1.21]
K03786	715	444	1431	744	4252	1256	1708	633	552	347	2735	715	aroQ, qutE;3-dehydroquinate dehydratase II [EC:4.2.1.10]
K03791	104	116	247	208	421	238	278	167	123	80	183	133	K03791;putative chitinase
K03796	149	119	79	141	79	85	167	164	57	27	309	130	bax;Bax protein
K03805	96	21	92	12	96	14	82	15	19	11	145	5	dsbG;thiol:disulfide interchange protein DsbG
K03807	60	24	160	19	588	72	58	4	31	7	54	14	ampE;AmpE protein
K03808	274	83	560	178	1127	328	419	60	161	69	621	102	pqiA;paraquat-inducible protein A
K03809	2575	594	1953	684	3323	820	1905	438	782	185	3104	563	wrbA;Trp repressor binding protein
K03814	405	183	1022	306	2539	640	778	152	396	134	795	199	mtgA;monofunctional biosynthetic peptidoglycan transglycosylase [EC:2.4.1.-]
K03818	21	20	82	73	48	36	59	33	28	20	37	7	wcaF;putative colanic acid biosynthesis acetyltransferase WcaF [EC:2.3.1.-]
K03820	883	743	2231	1250	3708	1760	2196	670	652	326	1832	676	lnt;apolipoprotein N-acyltransferase [EC:2.3.1.-]
K03821	2444	3232	4414	4017	5889	6134	4147	3058	2386	2270	3490	3468	phbC, phaC;polyhydroxyalkanoate synthase [EC:2.3.1.-]
K03823	512	434	1345	815	1257	743	991	325	398	251	917	375	pat;phosphinothricin acetyltransferase [EC:2.3.1.183]
K03824	228	116	331	146	326	213	283	76	153	56	200	113	yhbS;putative acetyltransferase [EC:2.3.1.-]
K03827	65	53	327	60	306	111	213	33	54	11	155	45	yjaB;putative acetyltransferase [EC:2.3.1.-]
K03828	258	269	1612	616	849	684	811	275	348	213	538	279	yjgM;putative acetyltransferase [EC:2.3.1.-]
K03829	135	161	516	271	312	267	381	101	90	60	281	133	yedL;putative acetyltransferase [EC:2.3.1.-]
K03830	80	18	129	54	123	72	122	26	54	7	107	51	yafP;putative acetyltransferase [EC:2.3.1.-]
K03837	91	12	5	4	863	110	21	3	4	1	105	22	sdaC;serine transporter
K03841	1494	653	1931	1144	6712	1181	1736	626	619	487	2149	601	FBP, fbp;fructose-1,6-bisphosphatase I [EC:3.1.3.11]
K03852	230	114	363	215	209	219	268	112	125	89	258	82	xsc;sulfoacetaldehyde acetyltransferase [EC:2.3.3.15]
K03862	636	446	1751	608	1225	922	1405	425	664	380	1491	635	vanA;vanillate monooxygenase [EC:1.14.13.82]
K03863	205	153	786	236	492	296	658	117	199	125	466	163	vanB;vanillate monooxygenase [EC:1.14.13.82]
K03894	7	8	30	14	34	31	39	12	23	9	17	46	iucA;aerobactin synthetase subunit alpha [EC:6.3.2.27]
K03895	16	22	72	30	48	32	66	18	38	23	41	37	iucC;aerobactin synthetase subunit beta [EC:6.3.2.27]
K03896	11	2	67	11	177	26	39	1	6	3	22	2	iucB;acetyl CoA:N6-hydroxylysine acetyl transferase [EC:2.3.1.102]
K03897	18	29	96	36	51	43	90	21	35	21	46	37	iucD;lysine N6-hydroxylase [EC:1.14.13.59]
K03919	73	65	349	64	319	153	206	43	87	35	141	59	alkB;alkylated DNA repair protein [EC:1.14.11.-]
K03923	30	23	61	7	106	65	8	3	33	0	53	28	mdaB;modulator of drug activity B
K03928	326	341	707	420	864	478	617	258	269	233	593	352	yvaK;carboxylesterase [EC:3.1.1.1]
K03929	550	462	1969	706	751	1028	1161	467	880	847	605	452	pnbA;para-nitrobenzyl esterase [EC:3.1.1.-]
K03978	1088	651	1617	852	6684	1049	1457	551	605	560	2586	486	engB;GTP-binding protein
K03981	930	434	1691	754	5676	886	1075	260	440	287	1618	369	dsbC;thiol:disulfide interchange protein DsbC [EC:5.3.4.1]
K04024	3	6	17	2	3	8	9	3	1	3	5	0	eutJ;ethanolamine utilization protein EutJ
K04033	273	184	862	233	1604	465	600	192	224	104	642	187	eutR;AraC family transcriptional regulator, ethanolamine operon transcriptional activator
K04044	2419	1049	3286	1986	4214	1075	2305	705	1300	606	2948	712	hscA;molecular chaperone HscA
K04045	208	76	150	64	104	59	107	51	414	132	77	37	hscC;molecular chaperone HscC
K04046	332	115	795	166	1085	283	576	105	181	72	551	101	yegD;hypothetical chaperone protein
K04054	0	0	27	0	9	0	18	0	4	0	1	0	yscK;type III secretion protein SctK
K04061	35	13	118	22	108	40	50	21	26	11	31	14	flhB2;flagellar biosynthesis protein
K04063	9215	3494	19985	11001	17666	5257	9523	3105	4170	3934	9828	2859	osmC;osmotically inducible protein OsmC
K04073	97	67	225	82	143	176	179	43	56	22	88	46	mhpF;acetaldehyde dehydrogenase [EC:1.2.1.10]
K04079	12129	3320	3081	2536	3957	1619	3580	1651	14714	3479	2923	1471	htpG, HSP90A;molecular chaperone HtpG
K04080	19601	10740	12200	10505	23164	11992	17761	9477	4930	4029	19192	11766	ibpA;molecular chaperone IbpA
K04083	1711	728	1882	1230	2497	946	1807	529	644	446	1653	535	hslO;molecular chaperone Hsp33
K04084	733	412	1477	491	2986	980	1186	318	446	251	1101	293	dsbD;thiol:disulfide interchange protein DsbD [EC:1.8.1.8]
K04087	3525	2203	3142	2263	22753	3823	4038	2172	1233	912	6562	2286	hflC;membrane protease subunit HflC [EC:3.4.-.-]
K04088	4013	2261	3333	2296	29596	4673	4745	2110	1650	1230	9152	2540	hflK;membrane protease subunit HflK [EC:3.4.-.-]
K04090	3656	2701	7324	5432	6451	3164	7985	2597	2051	1159	7526	2463	E1.2.7.8;indolepyruvate ferredoxin oxidoreductase [EC:1.2.7.8]
K04092	135	108	266	100	410	148	362	74	154	43	357	96	tyrA1;chorismate mutase [EC:5.4.99.5]
K04094	794	541	1753	1073	2093	1058	1456	528	556	444	1609	597	trmFO, gid;methylenetetrahydrofolate--tRNA-(uracil-5-)-methyltransferase [EC:2.1.1.74]
K04095	34	20	180	63	131	56	92	22	15	5	162	18	fic;cell filamentation protein
K04097	300	190	825	178	862	344	578	86	234	116	418	127	gst;glutathione S-transferase [EC:2.5.1.18]
K04098	323	258	606	346	605	321	680	214	266	131	561	300	E1.13.11.37;hydroxyquinol 1,2-dioxygenase [EC:1.13.11.37]
K04105	83	75	349	115	253	152	240	90	161	84	143	80	hbaA;4-hydroxybenzoate-CoA ligase [EC:6.2.1.27 6.2.1.25]
K04118	43	41	116	44	54	48	104	29	46	29	94	64	E1.3.1.62;pimeloyl-CoA dehydrogenase [EC:1.3.1.62]
K04126	4	3	59	25	31	4	14	5	6	7	42	2	E1.21.3.1;isopenicillin-N synthase [EC:1.21.3.1]
K04334	7	0	24	2	19	4	17	2	3	0	19	3	csgA;major curlin subunit
K04335	212	269	211	75	502	61	271	154	150	112	440	150	csgB;minor curlin subunit
K04337	2	2	7	0	7	1	10	1	0	2	8	0	csgE;curli production assembly/transport component CsgE
K04338	22	9	33	10	41	9	54	15	11	4	60	5	csgF;curli production assembly/transport component CsgF
K04516	258	104	388	457	398	139	408	203	302	192	596	250	AROA1, aroA;chorismate mutase [EC:5.4.99.5]
K04561	116	150	473	327	280	337	364	213	146	49	326	291	norB;nitric oxide reductase subunit B [EC:1.7.2.5]
K04566	532	350	1107	473	857	660	1050	457	490	252	655	448	lysK;lysyl-tRNA synthetase, class I [EC:6.1.1.6]
K04568	72	47	494	70	247	191	267	54	111	30	193	41	poxA;lysyl-tRNA synthetase, class II [EC:6.1.1.6]
K04706	13	0	8	2	17	6	15	1	1	7	6	3	PIAS1;E3 SUMO-protein ligase PIAS1 [EC:6.3.2.-]
K04719	175	249	451	379	548	373	499	248	152	113	314	350	bluB;5,6-dimethylbenzimidazole synthase [EC:1.14.99.40]
K04744	1970	1049	3195	1207	12735	2563	3116	830	950	458	4631	949	lptD, imp, ostA;LPS-assembly protein
K04747	0	3	7	0	4	0	4	0	0	0	3	2	norF;nitric oxide reductase NorF protein
K04752	449	262	1063	610	1554	618	614	210	449	389	705	270	glnK;nitrogen regulatory protein P-II 2
K04754	1505	626	1482	828	4157	896	1982	563	735	423	2432	589	vacJ;lipoprotein
K04755	799	520	1525	957	1337	777	1650	594	758	487	1338	708	fdx;ferredoxin, 2Fe-2S
K04756	1180	1126	1347	1949	1895	1377	1432	1362	1482	2263	1157	1422	ahpD;alkyl hydroperoxide reductase subunit D
K04758	209	107	315	197	485	155	350	109	192	103	393	93	feoA;ferrous iron transport protein A
K04759	670	504	1626	684	1562	788	1418	444	652	334	1011	416	feoB;ferrous iron transport protein B
K04760	651	370	901	434	1931	611	858	335	322	187	925	349	greB;transcription elongation factor GreB
K04761	4252	2552	9455	3625	19354	5294	7489	1892	2608	1037	8055	2444	oxyR;LysR family transcriptional regulator, hydrogen peroxide-inducible genes activator
K04764	1944	860	1502	1012	8600	1176	1723	788	830	887	3217	889	ihfA, himA;integration host factor subunit alpha
K04765	197	118	663	203	832	429	424	120	202	110	315	132	mazG;ATP diphosphatase [EC:3.6.1.8]
K04773	1316	857	2272	1275	3746	1500	1733	694	849	691	1763	813	sppA;protease IV [EC:3.4.21.-]
K04774	322	142	452	111	1239	266	289	74	144	41	462	71	sohB;serine protease SohB [EC:3.4.21.-]
K04940	21	34	240	40	154	98	131	42	93	57	79	75	E1.5.1.28;opine dehydrogenase [EC:1.5.1.28]
K05296	180	129	783	185	398	292	614	111	282	102	295	121	E1.1.1.51;3(or 17)beta-hydroxysteroid dehydrogenase [EC:1.1.1.51]
K05306	21	12	115	23	233	35	31	4	26	23	49	24	phnX;phosphonoacetaldehyde hydrolase [EC:3.11.1.1]
K05308	80	120	466	221	168	246	268	176	170	121	152	144	gnaD;gluconate dehydratase [EC:4.2.1.39]
K05339	41	32	111	51	489	85	44	12	25	14	101	17	lrgB;holin-like protein LrgB
K05340	88	25	219	64	49	80	84	30	133	42	36	49	glcU;glucose uptake protein
K05345	269	275	690	279	447	544	629	249	339	254	459	266	E4.6.1.-;putative cyclase [EC:4.6.1.-]
K05346	105	185	386	255	287	290	314	154	150	128	189	151	K05346, deoR;deoxyribonucleoside regulator
K05351	45	19	141	52	121	59	87	18	31	10	139	42	E1.1.1.9;D-xylulose reductase [EC:1.1.1.9]
K05358	44	60	210	32	468	138	148	45	45	19	146	69	quiA;quinate dehydrogenase (quinone) [EC:1.1.5.8]
K05366	6609	5431	10773	8186	19534	10330	10279	6045	9225	4214	9106	6618	mrcA;penicillin-binding protein 1A [EC:2.4.1.- 3.4.-.-]
K05367	251	231	1396	313	839	627	892	188	425	200	396	223	pbpC;penicillin-binding protein 1C [EC:2.4.1.-]
K05372	92	30	145	111	69	28	94	34	72	26	285	36	ybtA;AraC family transcriptional regulator
K05373	5	3	35	2	8	17	27	2	2	0	8	4	ybtX, irp8;MFS transporter, putative signal transducer
K05394	92	66	428	125	170	186	171	58	74	42	83	86	atzA;atrazine chlorohydrolase [EC:3.8.1.8]
K05499	584	921	920	878	1010	1911	1524	1034	325	579	1305	1661	cytR;LacI family transcriptional regulator, repressor for deo operon, udp, cdd, tsx, nupC, and nupG
K05501	121	90	251	55	293	89	189	59	39	56	233	37	slmA, ttk;TetR/AcrR family transcriptional regulator
K05517	0	0	3	0	1	0	1	0	0	0	24	6	tsx;nucleoside-specific channel-forming protein
K05523	32	5	62	5	70	20	30	4	17	3	104	10	hchA;molecular chaperone HchA (Hsp31)
K05526	106	40	93	45	680	62	90	10	16	0	391	33	astE;succinylglutamate desuccinylase [EC:3.5.1.96]
K05527	660	434	886	667	3024	1132	1004	732	391	281	1247	938	bolA;BolA protein
K05528	9	2	12	16	6	2	12	3	1	0	9	1	OCH1;alpha 1,6-mannosyltransferase [EC:2.4.1.232]
K05534	3	0	7	5	37	8	2	4	0	2	2	0	HOC1;mannan polymerase II complex HOC1 subunit [EC:2.4.1.-]
K05539	540	203	1031	281	1853	440	784	151	239	69	975	158	dusA;tRNA-dihydrouridine synthase A [EC:1.-.-.-]
K05541	37	17	64	20	312	44	30	6	19	5	91	6	dusC;tRNA-dihydrouridine synthase C [EC:1.-.-.-]
K05548	149	190	559	221	418	373	538	144	204	81	399	166	benK;MFS transporter, AAHS family, benzoate transport protein
K05549	470	311	1028	425	878	526	860	269	313	197	716	379	benA-xylX;benzoate/toluate 1,2-dioxygenase alpha subunit [EC:1.14.12.10]
K05550	64	87	227	92	184	147	186	66	122	51	169	151	benB-xylY;benzoate/toluate 1,2-dioxygenase beta subunit [EC:1.14.12.10]
K05556	30	9	26	5	43	17	29	9	21	9	15	14	actVI1, RED1;ketoreductase RED1 [EC:1.1.1.-]
K05559	279	110	579	120	1956	478	411	78	212	43	598	90	phaA;multicomponent K+:H+ antiporter subunit A
K05591	827	629	1829	1132	4357	1536	1313	494	439	235	2534	579	dbpA;ATP-independent RNA helicase DbpA [EC:3.6.4.13]
K05594	822	245	884	433	1948	294	513	144	496	347	744	229	elaB;ElaB protein
K05595	521	212	1163	430	1407	635	995	242	428	300	963	308	marC;multiple antibiotic resistance protein
K05596	142	139	492	214	504	235	301	138	61	29	204	68	iciA;LysR family transcriptional regulator, chromosome initiation inhibitor
K05597	268	87	252	66	1345	207	275	55	68	38	931	64	aspQ, ansB;glutamin-(asparagin-)ase [EC:3.5.1.38]
K05599	6	11	39	20	17	30	26	13	23	25	15	14	antA;anthranilate 1,2-dioxygenase (deaminating, decarboxylating) large subunit [EC:1.14.12.1]
K05600	0	1	36	0	4	6	9	0	0	0	7	0	antB;anthranilate 1,2-dioxygenase (deaminating, decarboxylating) small subunit [EC:1.14.12.1]
K05603	247	318	933	261	1090	562	806	283	224	102	983	255	E3.5.3.13;formimidoylglutamate deiminase [EC:3.5.3.13]
K05607	952	227	703	226	1283	200	1449	100	416	84	1295	161	AUH;methylglutaconyl-CoA hydratase [EC:4.2.1.18]
K05708	327	255	702	318	431	442	635	260	307	245	455	267	hcaA1, hcaE;3-phenylpropionate/cinnamic acid dioxygenase subunit alpha [EC:1.14.12.19]
K05709	101	97	227	73	119	97	170	74	80	101	98	61	hcaA2, hcaF;3-phenylpropionate/cinnamic acid dioxygenase subunit beta [EC:1.14.12.19]
K05711	50	64	78	59	94	141	169	34	57	18	57	46	hcaB;2,3-dihydroxy-2,3-dihydrophenylpropionate dehydrogenase [EC:1.3.1.87]
K05712	779	604	2376	1139	1087	1562	1852	896	655	260	1061	914	mhpA;3-(3-hydroxy-phenyl)propionate hydroxylase [EC:1.14.13.127]
K05713	114	65	233	107	107	155	144	58	93	61	80	60	mhpB;2,3-dihydroxyphenylpropionate 1,2-dioxygenase [EC:1.13.11.16]
K05774	75	25	193	15	546	76	139	7	61	7	150	11	phnN;ribose 1,5-bisphosphokinase [EC:2.7.4.23]
K05780	29	33	203	69	119	81	160	26	58	3	104	23	phnL;putative phosphonate transport system ATP-binding protein
K05781	56	42	215	97	131	139	169	29	96	7	111	31	phnK;putative phosphonate transport system ATP-binding protein
K05782	190	150	662	215	762	360	503	82	163	48	402	110	benE;benzoate membrane transport protein
K05783	106	93	326	111	236	160	230	70	89	35	215	96	benD;1,6-dihydroxycyclohexa-2,4-diene-1-carboxylate dehydrogenase [EC:1.3.1.25]
K05784	127	191	425	285	381	217	332	131	100	92	353	154	benC-xylZ;benzoate/toluate 1,2-dioxygenase electron transfer component
K05786	685	709	625	630	5913	1447	764	604	268	237	828	632	rarD;chloramphenicol-sensitive protein RarD
K05792	114	211	152	218	357	292	370	161	44	36	289	226	terA;tellurite resistance protein TerA
K05795	557	486	661	781	1249	859	1439	537	608	308	1776	1027	terD;tellurium resistance protein TerD
K05797	18	23	79	26	18	35	47	23	34	22	31	21	E1.17.99.1;4-cresol dehydrogenase (hydroxylating) [EC:1.17.99.1]
K05798	530	167	886	190	1724	377	629	101	210	57	858	108	leuO;LysR family transcriptional regulator, transcriptional activator for leuABCD operon
K05799	4387	3219	7778	4702	12537	5883	7823	2785	2260	1234	7649	3146	pdhR;GntR family transcriptional regulator, transcriptional repressor for pyruvate dehydrogenase complex
K05800	637	293	1645	431	2361	564	1187	279	335	148	1376	228	ybaO;Lrp/AsnC family transcriptional regulator
K05801	390	195	1450	289	1330	334	629	144	206	102	597	130	djlA;DnaJ like chaperone protein
K05802	494	380	1051	369	3623	1349	938	273	471	239	1293	363	kefA;potassium efflux system protein KefA
K05804	42	63	149	35	60	76	81	32	40	26	49	39	rob;right origin-binding protein
K05805	402	192	471	160	1593	299	483	148	216	100	708	134	creA;CreA protein
K05807	2750	1436	4407	3755	8654	2545	4667	2132	1952	1401	5990	2041	comL;putative lipoprotein
K05810	634	344	1069	455	5018	1072	1074	267	461	247	1055	354	yfiH;conserved hypothetical protein
K05812	144	52	170	30	2431	334	150	15	42	9	250	40	yfiP;conserved hypothetical protein
K05813	680	522	1757	968	1524	971	1772	833	662	660	1411	777	ugpB;sn-glycerol 3-phosphate transport system substrate-binding protein
K05814	107	94	795	171	342	287	591	125	266	95	268	114	ugpA;sn-glycerol 3-phosphate transport system permease protein
K05815	100	75	792	156	384	280	546	102	229	82	293	149	ugpE;sn-glycerol 3-phosphate transport system permease protein
K05816	251	191	1257	267	653	552	968	149	309	135	433	218	ugpC;sn-glycerol 3-phosphate transport system ATP-binding protein [EC:3.6.3.20]
K05817	999	507	2910	716	4924	1320	2198	394	765	213	2060	473	hcaR;LysR family transcriptional regulator, hca operon transcriptional activator
K05818	71	56	206	70	255	114	199	75	140	78	146	97	mhpR;IclR family transcriptional regulator, mhp operon transcriptional activator
K05819	119	72	226	101	195	190	277	64	99	72	290	70	mhpT;MFS transporter, AAHS family, 3-hydroxyphenylpropionic acid transporter
K05820	162	91	425	119	1538	386	341	78	204	95	294	98	hcaT;MFS transporter, PPP family, 3-phenylpropionic acid transporter
K05832	80	74	258	81	386	157	241	41	31	37	259	96	ABC.X4.P;putative ABC transport system permease protein
K05833	94	64	251	86	388	123	188	63	66	30	222	51	ABC.X4.A;putative ABC transport system ATP-binding protein
K05834	837	431	1982	575	5515	1077	1581	286	473	185	1529	372	rhtB;homoserine/homoserine lactone efflux protein
K05835	174	130	525	135	1200	254	428	83	98	57	293	119	rhtC;threonine efflux protein
K05836	238	115	648	162	888	299	526	87	130	28	688	129	hutC;GntR family transcriptional regulator, histidine utilization repressor
K05838	2624	1783	2653	2877	3823	2549	2794	1349	716	539	2249	1569	ybbN;putative thioredoxin
K05844	141	111	513	170	1033	300	322	87	120	84	352	114	rimK;ribosomal protein S6 modification protein
K05851	38	25	57	2	602	50	30	7	1	0	645	48	E4.6.1.1A, cyaA;adenylate cyclase, class 1 [EC:4.6.1.1]
K05874	572	307	2251	839	1515	504	1160	271	492	297	967	151	tsr;methyl-accepting chemotaxis protein I, serine sensor receptor
K05875	210	87	641	171	549	177	466	62	212	140	571	59	tar;methyl-accepting chemotaxis protein II, aspartate sensor receptor
K05877	13	8	47	9	21	10	21	3	3	5	37	17	tap;methyl-accepting chemotaxis protein IV, peptide sensor receptor
K05879	135	184	388	287	311	342	374	199	139	92	264	253	dhaL;dihydroxyacetone kinase, C-terminal domain [EC:2.7.1.-]
K05882	2542	2913	5808	4004	4879	4677	5513	2886	1819	1432	3943	3593	E1.1.1.91;aryl-alcohol dehydrogenase (NADP+) [EC:1.1.1.91]
K05895	76	68	318	79	386	140	252	35	78	38	147	47	E1.3.1.54, cobK, cbiJ;precorrin-6X reductase [EC:1.3.1.54]
K05898	209	143	732	208	504	408	600	123	246	95	269	175	kstD;3-oxosteroid 1-dehydrogenase [EC:1.3.99.4]
K05915	1821	1176	1616	1241	2412	1247	1921	899	590	491	1951	1007	E1.13.-.-;PATHWAY ko00363 Bisphenol degradation
K05916	1637	1433	1014	1192	1931	1108	1427	1015	296	241	1113	1383	hmp, YHB1;nitric oxide dioxygenase [EC:1.14.12.17]
K05921	401	533	978	717	522	752	761	592	403	398	482	691	hpaG;5-oxopent-3-ene-1,2,5-tricarboxylate decarboxylase / 2-hydroxyhepta-2,4-diene-1,7-dioate isomerase [EC:4.1.1.68]
K05934	114	97	279	101	231	144	274	128	222	121	146	162	E2.1.1.131, cobJ, cbiH;precorrin-3B C17-methyltransferase [EC:2.1.1.131]
K05936	90	92	331	164	386	253	348	231	229	192	194	265	E2.1.1.133, cobM, cbiF;precorrin-4 C11-methyltransferase [EC:2.1.1.133]
K05939	890	360	1412	512	1706	744	1539	222	538	201	1282	256	aas;acyl-[acyl-carrier-protein]-phospholipid O-acyltransferase / long-chain-fatty-acid--[acyl-carrier-protein] ligase [EC:2.3.1.40 6.2.1.20]
K05941	4	1	35	2	8	13	17	2	11	2	5	1	E2.3.2.15;glutathione gamma-glutamylcysteinyltransferase [EC:2.3.2.15]
K05968	75	41	469	123	133	167	185	60	76	53	116	53	E3.1.1.6;CLASS Unclassified; Metabolism; Others
K05970	85	43	632	152	197	174	232	90	150	85	244	68	E3.1.1.53, SIAE;sialate O-acetylesterase [EC:3.1.1.53]
K05973	2523	1520	3881	2127	6477	1861	4281	1276	1249	724	4792	1231	E3.1.1.75, phaZ;poly(3-hydroxybutyrate) depolymerase [EC:3.1.1.75]
K05977	9	2	60	3	32	18	19	0	7	0	20	1	E3.13.1.3;2'-hydroxybiphenyl-2-sulfinate desulfinase [EC:3.13.1.3]
K05986	63	47	189	56	114	100	95	43	44	31	53	35	E3.1.30.1;CLASS Unclassified; Metabolism; Others
K05989	363	738	1672	1683	605	961	1170	590	739	980	731	790	E3.2.1.40;alpha-L-rhamnosidase [EC:3.2.1.40]
K05998	222	141	1497	859	838	477	438	166	118	31	463	166	E3.4.21.100;pseudomonalisin [EC:3.4.21.100]
K05999	25	15	189	117	124	121	52	23	19	4	79	22	E3.4.21.101;xanthomonalisin [EC:3.4.21.101]
K06016	596	606	1684	763	1408	1322	1558	518	600	287	982	557	E3.5.1.87;N-carbamoyl-L-amino-acid hydrolase [EC:3.5.1.87]
K06041	1724	800	2772	1463	4818	1636	2832	765	846	563	3186	795	E5.3.1.13;arabinose-5-phosphate isomerase [EC:5.3.1.13]
K06042	119	100	416	101	455	179	276	85	224	121	192	94	E5.4.1.2, cobH, cbiC;precorrin-8X methylmutase [EC:5.4.1.2]
K06045	709	535	2203	1405	1782	1335	1338	667	551	420	1050	589	shc, sqhC;squalene-hopene cyclase [EC:5.4.99.17 4.2.1.129]
K06048	1309	1388	4004	2006	3626	2548	3096	1102	1205	633	2482	1253	ybdK;carboxylate-amine ligase [EC:6.3.-.-]
K06075	6423	3625	9178	6447	10277	5498	8429	4073	2956	1701	8730	3890	slyA;MarR family transcriptional regulator, transcriptional regulator for hemolysin
K06077	2539	1037	3292	1847	6464	1197	2903	828	931	579	4048	703	slyB;outer membrane lipoprotein SlyB
K06079	28	5	44	7	24	11	17	4	6	7	10	1	cutF, nlpE;copper homeostasis protein (lipoprotein)
K06132	214	126	570	222	692	182	345	89	121	62	310	71	ybhO;putative cardiolipin synthase [EC:2.7.8.-]
K06133	135	112	512	156	385	326	366	94	175	118	200	92	LYS5, acpT;4'-phosphopantetheinyl transferase [EC:2.7.8.-]
K06134	682	249	651	208	3053	689	486	132	261	75	826	203	COQ7;ubiquinone biosynthesis monooxygenase Coq7 [EC:1.14.13.-]
K06136	398	313	648	447	1269	526	658	279	352	359	643	313	pqqB;pyrroloquinoline quinone biosynthesis protein B
K06138	98	81	199	95	345	200	159	68	102	98	94	68	pqqD;pyrroloquinoline quinone biosynthesis protein D
K06139	479	529	1257	989	1435	1035	936	560	568	495	680	639	pqqE;pyrroloquinoline quinone biosynthesis protein E
K06143	64	50	269	78	330	140	227	46	102	40	120	37	creD;inner membrane protein
K06145	369	187	881	159	2087	426	706	182	205	79	1059	178	gntR;LacI family transcriptional regulator, gluconate utilization system Gnt-I transcriptional repressor
K06147	8856	10222	17811	12301	21905	16691	17172	9138	6095	4570	15163	9908	ABCB-BAC;ATP-binding cassette, subfamily B, bacterial
K06148	1368	1740	3358	1935	4762	2880	3642	1292	1345	600	2647	1550	ABCC-BAC;ATP-binding cassette, subfamily C, bacterial
K06155	17	4	157	32	34	19	71	27	22	15	29	20	gntT;Gnt-I system high-affinity gluconate transporter
K06159	2	0	20	2	7	8	7	0	22	5	3	0	yojI;putative ATP-binding cassette transporter
K06160	70	79	274	77	170	137	266	98	126	78	170	81	pvdE;putative ATP-binding cassette transporter
K06162	118	76	582	98	433	213	484	74	199	38	287	78	phnM;PhnM protein
K06163	84	61	328	142	181	134	312	54	56	31	143	66	phnJ;PhnJ protein
K06164	61	63	361	82	233	114	250	41	109	30	144	39	phnI;PhnI protein
K06165	16	26	153	47	87	37	88	17	29	13	80	18	phnH;PhnH protein
K06166	42	21	167	32	104	36	114	13	31	11	62	14	phnG;PhnG protein
K06167	163	123	567	320	381	353	427	205	187	100	356	164	phnP;PhnP protein
K06175	12	5	85	10	54	15	40	8	9	10	37	10	truC;tRNA pseudouridine65 synthase [EC:5.4.99.26]
K06177	191	166	539	142	1463	388	440	99	121	39	623	163	rluA;tRNA pseudouridine32 synthase / 23S rRNA pseudouridine746 synthase [EC:5.4.99.28 5.4.99.29]
K06178	3764	2743	5979	3850	14794	4626	6324	2346	1530	897	7681	2389	rluB;23S rRNA pseudouridine2605 synthase [EC:5.4.99.22]
K06179	1103	371	1737	632	5599	934	1442	355	465	157	1880	348	rluC;23S rRNA pseudouridine955/2504/2580 synthase [EC:5.4.99.24]
K06181	122	54	320	183	579	150	185	39	64	18	226	64	rluE;23S rRNA pseudouridine2457 synthase [EC:5.4.99.20]
K06182	539	202	727	529	3018	533	599	117	193	70	1374	191	rluF;23S rRNA pseudouridine2604 synthase [EC:5.4.99.21]
K06183	156	389	506	471	667	622	273	239	124	73	429	345	rsuA;16S rRNA pseudouridine516 synthase [EC:5.4.99.19]
K06186	1713	546	1790	868	15329	2130	1955	441	428	212	4101	767	smpA;small protein A
K06189	2091	1703	3303	2241	10766	3071	3168	1423	1120	709	5174	1521	corC;magnesium and cobalt transporter
K06190	440	179	790	286	1393	427	662	140	211	115	753	173	ispZ;intracellular septation protein
K06192	249	123	561	176	1659	359	402	104	191	87	428	100	pqiB;paraquat-inducible protein B
K06193	171	59	190	46	1204	152	188	33	68	26	510	58	phnA;phosphonoacetate hydrolase [EC:3.11.1.2]
K06194	935	620	2433	1083	3851	1140	1489	540	441	452	2215	594	nlpD;lipoprotein NlpD
K06195	569	292	946	419	1707	435	843	304	352	236	1207	248	apaG;ApaG protein
K06201	78	57	437	127	175	164	260	53	125	44	237	45	cutC;copper homeostasis protein
K06202	107	42	154	56	348	61	111	28	49	40	155	41	cyaY;CyaY protein
K06203	155	135	511	159	1230	342	505	81	171	80	434	106	cysZ;CysZ protein
K06214	49	21	107	26	117	50	124	20	37	16	72	9	csgG;curli production assembly/transport component CsgG
K06222	381	297	990	122	680	842	263	57	161	39	268	171	dkgB;2,5-diketo-D-gluconate reductase B [EC:1.1.1.274]
K06287	706	468	1807	734	2820	1111	1316	364	507	171	1093	386	maf;septum formation protein
K06351	97	77	450	126	213	228	220	49	139	77	134	95	kipI;inhibitor of KinA
K06373	51	26	132	43	539	119	80	19	56	18	165	28	spmA;spore maturation protein A
K06374	36	11	97	20	189	50	72	11	28	7	89	12	spmB;spore maturation protein B
K06413	224	575	728	894	383	716	612	419	380	494	452	853	spoVK;stage V sporulation protein K
K06415	1350	1019	1719	1711	3144	1620	2208	1275	1141	1849	2212	1262	spoVR;stage V sporulation protein R
K06445	1401	763	2599	963	3873	1169	1352	420	443	349	1610	432	fadE;acyl-CoA dehydrogenase [EC:1.3.99.-]
K06447	375	123	419	180	744	221	467	122	66	39	535	108	astD;succinylglutamic semialdehyde dehydrogenase [EC:1.2.1.71]
K06518	129	52	185	79	474	135	181	23	88	16	236	69	cidA;holin-like protein
K06596	158	110	447	300	235	205	170	75	130	187	148	80	chpA;chemosensory pili system protein ChpA (sensor histidine kinase/response regulator)
K06597	13	10	146	25	19	17	25	6	13	7	18	6	chpB;chemosensory pili system protein ChpB (putative protein-glutamate methylesterase)
K06598	69	31	155	77	106	67	68	43	19	55	71	8	chpC;chemosensory pili system protein ChpC
K06601	55	20	269	32	92	95	173	33	91	47	113	23	flbT;flagellar protein FlbT
K06602	53	19	145	36	60	50	96	31	55	35	84	13	flaF;flagellar protein FlaF
K06608	42	23	97	98	101	22	65	57	86	26	86	55	iolR;DeoR family transcriptional regulator, myo-inositol catabolism operon repressor
K06718	175	234	690	490	415	346	547	234	66	24	417	227	ectA;L-2,4-diaminobutyric acid acetyltransferase [EC:2.3.1.178]
K06720	172	305	519	655	579	506	715	356	114	46	402	313	ectC;L-ectoine synthase [EC:4.2.1.108]
K06726	22	9	35	9	57	17	25	5	21	8	72	14	rbsD;D-ribose pyranase [EC:5.-.-.-]
K06861	1372	976	2140	2344	3995	1671	2059	1014	1024	1471	2761	849	lptB;lipopolysaccharide export system ATP-binding protein [EC:3.6.3.-]
K06879	309	140	540	244	1606	361	401	145	113	41	461	154	queF;7-cyano-7-deazaguanine reductase [EC:1.7.1.13]
K06882	8	8	69	15	46	14	35	9	10	6	10	1	K06882;CLASS Unclassified; Poorly Characterized; General function prediction only
K06890	11549	6410	10724	7802	28466	7188	12444	5150	3112	2395	17688	5750	K06890;CLASS Unclassified; Poorly Characterized; General function prediction only
K06891	3242	1908	3913	2587	4953	2059	3817	1971	1825	1220	4307	1934	clpS;ATP-dependent Clp protease adaptor protein ClpS
K06892	432	390	1104	693	1044	769	937	380	520	454	831	496	K06892;CLASS Unclassified; Poorly Characterized; General function prediction only
K06893	567	678	864	887	997	1000	937	842	316	469	658	789	K06893;CLASS Unclassified; Poorly Characterized; General function prediction only
K06894	967	690	3672	881	2988	1637	2303	699	1218	529	1323	561	K06894;CLASS Unclassified; Poorly Characterized; General function prediction only
K06895	174	104	423	213	429	225	311	86	75	24	249	101	argO;L-lysine exporter family protein LysE/ArgO
K06896	1003	587	1918	815	6216	1390	1507	477	689	428	1885	458	K06896;CLASS Unclassified; Poorly Characterized; General function prediction only
K06899	160	31	58	10	2165	212	37	2	11	4	251	36	ndpA;nucleoid-associated protein
K06906	0	0	7	5	81	8	4	0	0	0	7	1	K06906;CLASS Unclassified; Poorly Characterized; General function prediction only
K06908	9	5	35	20	82	18	3	3	22	0	30	4	K06908;CLASS Unclassified; Poorly Characterized; General function prediction only
K06909	18	6	186	39	85	48	86	19	38	9	45	3	K06909;CLASS Unclassified; Poorly Characterized; General function prediction only
K06915	993	751	2792	1103	2579	1920	2842	915	1228	683	1844	1028	K06915;CLASS Unclassified; Poorly Characterized; General function prediction only
K06916	606	413	1215	558	5969	1350	1147	236	369	144	1089	329	K06916;CLASS Unclassified; Poorly Characterized; General function prediction only
K06917	130	78	264	113	636	129	195	58	48	28	365	50	selU;tRNA 2-selenouridine synthase [EC:2.9.1.-]
K06918	100	57	378	70	231	136	328	34	117	38	143	21	K06918;CLASS Unclassified; Poorly Characterized; General function prediction only
K06919	75	79	1101	261	334	431	645	70	287	105	289	152	K06919;putative DNA primase/helicase
K06920	416	174	1028	389	1501	666	829	296	330	162	711	355	queC;queuosine biosynthesis protein QueC
K06923	471	216	799	282	1396	460	699	153	222	153	664	146	K06923;CLASS Unclassified; Poorly Characterized; General function prediction only
K06926	40	48	108	136	126	48	76	34	106	65	138	54	K06926;CLASS Unclassified; Poorly Characterized; General function prediction only
K06938	315	112	398	107	2840	261	243	58	66	41	721	96	K06938;CLASS Unclassified; Poorly Characterized; General function prediction only
K06941	4543	3570	7644	5622	15007	6266	7614	3225	2179	1315	8728	3313	rlmN;23S rRNA (adenine2503-C2)-methyltransferase [EC:2.1.1.192]
K06952	93	78	238	81	151	234	231	94	56	24	132	72	K06952;CLASS Unclassified; Poorly Characterized; General function prediction only
K06953	176	103	508	128	905	246	417	94	137	64	303	87	K06953;CLASS Unclassified; Poorly Characterized; General function prediction only
K06954	133	91	690	165	437	213	303	67	112	52	286	83	K06954;CLASS Unclassified; Poorly Characterized; General function prediction only
K06956	364	726	355	450	1042	518	319	266	52	142	419	442	K06956;CLASS Unclassified; Poorly Characterized; General function prediction only
K06959	1124	783	2014	1010	3621	1374	1852	688	812	449	1858	644	K06959;uncharacterized protein
K06970	41	10	8	9	451	49	26	4	10	3	175	10	rlmF;23S rRNA (adenine1618-N6)-methyltransferase [EC:2.1.1.181]
K06975	377	338	584	533	1235	555	456	388	140	114	702	451	K06975;CLASS Unclassified; Poorly Characterized; General function prediction only
K06977	128	48	373	142	386	123	149	41	59	14	175	41	K06977;CLASS Unclassified; Poorly Characterized; General function prediction only
K06979	807	631	2471	910	1453	1257	1917	438	820	396	1486	544	K06979;CLASS Unclassified; Poorly Characterized; General function prediction only
K06983	23	15	81	13	70	19	34	4	25	5	13	10	K06983;CLASS Unclassified; Poorly Characterized; General function prediction only
K06985	190	88	569	99	654	253	466	63	203	73	325	78	K06985;aspartyl protease family protein
K06986	34	48	161	39	295	121	136	45	32	26	70	37	K06986;CLASS Unclassified; Poorly Characterized; General function prediction only
K06987	238	142	718	236	667	388	561	138	204	86	541	152	K06987;CLASS Unclassified; Poorly Characterized; General function prediction only
K06991	89	66	237	80	127	115	101	54	52	42	102	38	K06991;CLASS Unclassified; Poorly Characterized; General function prediction only
K06992	35	81	261	394	231	275	139	101	51	26	82	55	K06992;CLASS Unclassified; Poorly Characterized; General function prediction only
K06995	320	116	347	103	1956	259	289	59	94	45	441	83	K06995;CLASS Unclassified; Poorly Characterized; General function prediction only
K06999	634	631	1366	899	2319	1246	1386	699	639	410	1289	656	K06999;phospholipase/carboxylesterase
K07000	154	73	217	76	1259	207	216	35	59	37	532	52	K07000;CLASS Unclassified; Poorly Characterized; General function prediction only
K07001	3310	3560	8625	5123	7693	6199	6013	3181	2629	1759	4593	3255	K07001;NTE family protein
K07002	220	100	596	129	612	252	404	77	170	58	384	73	K07002;CLASS Unclassified; Poorly Characterized; General function prediction only
K07003	1399	1111	3021	1887	3553	2286	2784	1039	1315	791	2449	1268	K07003;CLASS Unclassified; Poorly Characterized; General function prediction only
K07006	699	841	1796	999	1380	1328	1547	777	570	557	1345	807	K07006;CLASS Unclassified; Poorly Characterized; General function prediction only
K07007	366	175	1116	228	3392	640	836	142	285	107	1127	218	K07007;CLASS Unclassified; Poorly Characterized; General function prediction only
K07008	292	236	724	341	1706	564	800	261	194	150	822	250	DUG3;glutamine amidotransferase
K07018	967	698	1625	797	2637	1095	1477	546	538	388	1792	478	K07018;CLASS Unclassified; Poorly Characterized; General function prediction only
K07021	772	432	1085	425	1784	794	1339	335	425	145	1187	267	K07021;CLASS Unclassified; Poorly Characterized; General function prediction only
K07025	1194	1042	3524	1936	3525	2771	2758	1224	1660	1057	2262	1406	K07025;putative hydrolase of the HAD superfamily
K07032	379	425	803	454	729	637	747	379	352	222	692	511	K07032;CLASS Unclassified; Poorly Characterized; General function prediction only
K07039	443	143	431	163	3807	494	387	80	158	74	642	135	K07039;uncharacterized protein
K07043	901	622	1691	817	2216	900	1543	517	643	372	1384	539	K07043;CLASS Unclassified; Poorly Characterized; General function prediction only
K07046	433	423	2477	713	1012	1303	1585	446	904	762	775	509	K07046;CLASS Unclassified; Poorly Characterized; General function prediction only
K07068	652	566	1101	672	921	790	1362	483	622	487	978	553	K07068;CLASS Unclassified; Poorly Characterized; General function prediction only
K07070	46	10	11	2	241	26	7	1	3	4	71	4	K07070;CLASS Unclassified; Poorly Characterized; General function prediction only
K07074	56	34	141	53	95	77	100	40	57	44	68	27	K07074;CLASS Unclassified; Poorly Characterized; General function prediction only
K07076	132	62	380	93	284	156	446	96	128	80	495	89	K07076;CLASS Unclassified; Poorly Characterized; General function prediction only
K07077	65	66	556	136	222	240	330	61	106	62	76	89	K07077;CLASS Unclassified; Poorly Characterized; General function prediction only
K07078	193	34	80	67	62	14	98	31	219	140	91	75	K07078;CLASS Unclassified; Poorly Characterized; General function prediction only
K07084	38	10	25	2	316	30	29	3	25	49	88	26	K07084;CLASS Unclassified; Poorly Characterized; General function prediction only
K07085	68	39	391	94	145	159	249	24	98	42	155	53	K07085;putative transport protein
K07088	425	308	1027	237	2213	640	830	253	280	91	669	233	K07088;CLASS Unclassified; Poorly Characterized; General function prediction only
K07090	4942	4026	10159	4043	9797	5603	9651	2768	2520	1012	9136	3399	K07090;CLASS Unclassified; Poorly Characterized; General function prediction only
K07091	721	402	1594	479	3623	797	1278	216	346	140	1501	267	lptF;lipopolysaccharide export system permease protein
K07093	295	243	835	269	1251	427	838	189	315	127	1060	234	K07093;CLASS Unclassified; Poorly Characterized; General function prediction only
K07102	315	189	897	255	1157	536	674	155	296	173	455	182	K07102;CLASS Unclassified; Poorly Characterized; General function prediction only
K07107	2042	1355	3309	1945	4160	2604	3071	1274	1208	727	2666	1381	ybgC;acyl-CoA thioester hydrolase [EC:3.1.2.-]
K07110	574	269	1055	422	1230	420	1192	199	324	88	930	212	K07110;CLASS Unclassified; Poorly Characterized; General function prediction only
K07112	1682	381	2950	506	1850	490	1777	273	703	182	4206	473	K07112;CLASS Unclassified; Poorly Characterized; General function prediction only
K07115	391	145	662	192	2327	491	526	106	162	63	752	108	K07115;CLASS Unclassified; Poorly Characterized; General function prediction only
K07117	364	231	1089	376	605	488	592	191	522	260	481	221	K07117;CLASS Unclassified; Poorly Characterized; General function prediction only
K07118	544	270	1211	737	1046	473	623	198	319	240	559	225	K07118;CLASS Unclassified; Poorly Characterized; General function prediction only
K07119	2230	869	2294	980	2438	894	2310	534	884	396	2320	646	K07119;CLASS Unclassified; Poorly Characterized; General function prediction only
K07120	200	200	389	115	614	288	447	102	184	37	359	150	K07120;CLASS Unclassified; Poorly Characterized; General function prediction only
K07121	214	96	392	67	1387	295	228	27	88	42	453	100	K07121;CLASS Unclassified; Poorly Characterized; General function prediction only
K07122	523	187	611	534	1653	628	794	197	144	60	1113	223	K07122;CLASS Unclassified; Poorly Characterized; General function prediction only
K07126	1858	1358	3827	1532	5511	2257	3254	1080	1946	1158	2497	1184	K07126;CLASS Unclassified; Poorly Characterized; General function prediction only
K07132	13	10	64	13	44	23	42	9	41	28	43	5	K07132;CLASS Unclassified; Poorly Characterized; General function prediction only
K07136	33	15	78	15	50	32	66	11	34	11	39	17	K07136;CLASS Unclassified; Poorly Characterized; General function prediction only
K07137	461	201	786	288	2711	454	554	125	260	101	898	181	K07137;CLASS Unclassified; Poorly Characterized; General function prediction only
K07141	332	353	1122	527	673	771	848	325	501	255	531	335	mocA;molybdenum cofactor cytidylyltransferase [EC:2.7.7.76]
K07145	597	434	860	543	687	690	1024	401	403	300	888	475	K07145;CLASS Unclassified; Poorly Characterized; General function prediction only
K07146	693	367	969	535	3094	729	1210	318	336	143	1561	461	K07146;UPF0176 protein
K07153	91	30	136	21	791	111	50	14	27	5	230	15	hflD;high frequency lysogenization protein
K07154	315	142	1631	334	1517	457	691	176	260	105	757	127	hipA;serine/threonine-protein kinase HipA [EC:2.7.11.1]
K07157	541	476	994	607	1271	890	963	426	350	235	1016	480	K07157;CLASS Unclassified; Poorly Characterized; General function prediction only
K07160	364	420	1118	468	742	762	669	307	258	242	441	332	K07160;UPF0271 protein
K07165	1147	320	3108	1277	4291	969	1945	829	1649	724	2601	675	fecR;transmembrane sensor
K07167	112	53	99	19	149	48	96	40	40	26	116	27	chrR;putative transcriptional regulator
K07168	972	738	1070	865	6403	1340	1244	650	295	201	2539	938	K07168;CBS domain-containing membrane protein
K07169	41	43	223	92	152	77	115	43	57	50	49	23	K07169;FHA domain-containing protein
K07175	2430	1142	2435	1821	4810	1533	2193	886	874	630	2199	821	phoH2;PhoH-like ATPase
K07180	6305	5958	6295	7622	10231	5810	7965	6624	5017	7145	8800	6085	prkA;serine protein kinase
K07183	2081	2238	2473	2521	2628	2720	2444	1557	1094	900	2381	1722	nasT;response regulator NasT
K07185	44	144	224	133	130	264	197	150	81	43	154	190	tspO;tryptophan-rich sensory protein
K07186	53	16	14	13	861	68	22	3	4	3	297	21	smp;membrane protein
K07192	784	852	1796	1293	1517	1333	1763	789	1006	561	1321	872	FLOT;flotillin
K07215	95	49	211	50	443	99	119	29	14	4	120	31	hemO;heme oxygenase
K07216	226	189	611	245	3038	417	337	105	140	67	279	159	K07216;hemerythrin
K07219	106	68	176	61	105	62	166	28	93	36	99	33	K07219;putative molybdopterin biosynthesis protein
K07221	254	139	583	143	397	269	448	104	237	112	229	100	oprO_P;phosphate-selective porin OprO and OprP
K07222	1236	1684	2325	2522	2120	2622	2434	1856	720	740	1705	1764	K07222;putative flavoprotein involved in K+ transport
K07223	124	97	674	208	623	319	271	108	136	34	232	120	K07223;putative iron-dependent peroxidase
K07225	187	109	283	107	304	129	354	72	89	82	555	50	hmuS;putative hemin transport protein
K07226	111	103	291	94	742	261	317	70	118	45	230	77	K07226;hypothetical protein
K07227	36	13	114	12	64	37	38	8	8	1	37	14	chuX;hypothetical protein
K07229	445	81	688	212	606	154	465	49	88	11	869	52	yqjH;ferric-chelate reductase (NADPH) [EC:1.16.1.9]
K07230	166	47	373	133	328	77	383	33	12	14	331	54	K07230;CLASS Unclassified; Cellular Processes and Signaling; Inorganic ion transport and metabolism
K07231	690	190	260	100	2811	256	492	145	184	71	934	98	K07231;putative iron-regulated protein
K07232	215	62	493	132	652	212	405	59	166	45	375	65	chaC;cation transport protein ChaC
K07233	641	469	1151	652	1257	923	1018	569	638	460	1998	519	copB;copper resistance protein B
K07234	155	114	418	96	339	259	244	71	89	23	183	103	K07234;uncharacterized protein involved in response to NO
K07236	11	4	14	1	147	29	2	0	0	3	94	5	tusC, dsrF;tRNA 2-thiouridine synthesizing protein C
K07237	5	4	9	1	65	6	0	0	4	0	30	5	tusB, dsrH;tRNA 2-thiouridine synthesizing protein B
K07240	349	234	1615	360	914	734	1031	211	665	269	619	258	chrA;chromate transporter
K07246	409	492	1567	504	852	1005	1102	364	549	342	667	381	ttuC, dmlA;tartrate dehydrogenase/decarboxylase / D-malate dehydrogenase [EC:1.1.1.93 4.1.1.73 1.1.1.83]
K07248	35	33	104	82	37	80	100	38	28	28	41	35	aldA;lactaldehyde dehydrogenase / glycolaldehyde dehydrogenase [EC:1.2.1.22 1.2.1.21]
K07256	12	10	114	54	66	23	60	6	14	16	27	10	tauY;taurine dehydrogenase large subunit [EC:1.4.2.-]
K07258	1617	880	2720	1488	7629	2304	2621	770	1122	558	2975	945	dacC, dacA, dacD;D-alanyl-D-alanine carboxypeptidase (penicillin-binding protein 5/6) [EC:3.4.16.4]
K07261	113	99	316	58	448	175	314	65	106	29	163	61	mepA;penicillin-insensitive murein endopeptidase [EC:3.4.24.-]
K07262	549	382	721	500	1653	527	702	353	282	481	822	365	pbpG;D-alanyl-D-alanine endopeptidase (penicillin-binding protein 7) [EC:3.4.21.-]
K07265	56	34	146	46	178	76	217	43	37	25	127	26	kpsS, lipB;capsular polysaccharide export protein
K07266	25	21	148	23	129	47	125	16	30	5	65	11	kpsC, lipA;capsular polysaccharide export protein
K07267	147	41	517	59	826	238	218	29	86	32	165	34	oprB;porin
K07270	85	40	156	48	234	43	144	42	40	12	154	16	K07270;glycosyl transferase, family 25
K07273	203	164	374	185	446	263	505	116	178	72	257	129	acm;lysozyme
K07274	72	41	430	52	347	100	190	42	80	35	164	29	K07274;outer membrane protein
K07275	2243	912	2372	1500	4613	1551	3368	778	1257	448	2356	798	ompW;outer membrane protein
K07278	552	287	1175	382	2439	815	1125	275	393	408	1156	255	ytfM;outer membrane protein
K07279	309	186	1393	309	583	302	823	175	277	97	614	141	K07279;hypothetical protein
K07283	584	213	716	514	1270	403	480	124	216	98	566	192	ydiY;putative salt-induced outer membrane protein
K07287	1300	514	1405	831	5251	860	1557	364	396	239	2258	591	nlpB;lipoprotein-34
K07289	486	278	1595	855	2102	855	1021	344	558	289	952	385	asmA;AsmA protein
K07290	544	218	1306	433	1340	429	752	169	342	164	761	168	yhjG;hypothetical protein
K07302	1132	1034	1656	1581	1867	1326	1619	1235	742	1000	1329	960	E1.3.99.16A;isoquinoline 1-oxidoreductase, alpha subunit [EC:1.3.99.16]
K07303	2136	1998	4947	3212	4109	2988	3744	2023	2002	1784	2720	1607	E1.3.99.16B;isoquinoline 1-oxidoreductase, beta subunit [EC:1.3.99.16]
K07305	2973	3438	3141	4127	4045	4217	4327	3967	1539	1904	3620	4938	msrB;peptide-methionine (R)-S-oxide reductase [EC:1.8.4.12]
K07308	15	17	193	31	55	92	76	5	39	5	26	22	dmsC;anaerobic dimethyl sulfoxide reductase subunit C (DMSO reductase anchor subunit)
K07313	280	154	591	191	540	270	515	179	229	107	455	132	pphA;serine/threonine protein phosphatase 1 [EC:3.1.3.16]
K07320	299	132	615	184	1253	391	448	102	142	46	516	137	prmB;putative adenine-specific DNA-methyltransferase [EC:2.1.1.72]
K07326	93	36	332	83	491	141	180	49	33	16	121	45	fhaC;hemolysin activation/secretion protein
K07334	91	59	324	161	486	163	254	94	95	60	225	86	higA;proteic killer suppression protein
K07336	145	126	775	142	492	313	459	111	208	100	361	122	K07336;PKHD-type hydroxylase [EC:1.14.11.-]
K07338	130	33	93	39	585	87	171	52	43	27	400	35	K07338;hypothetical protein
K07340	233	136	419	121	700	266	442	107	156	45	352	108	K07340;hypothetical protein
K07343	113	68	295	99	299	139	179	73	95	55	208	45	tfoX;DNA transformation protein and related proteins
K07344	246	288	988	598	453	555	676	215	328	155	269	257	trbL;type IV secretion system protein TrbL
K07345	159	48	1132	158	5017	492	588	46	81	14	586	48	fimA;major type 1 subunit fimbrin (pilin)
K07346	55	30	234	58	197	60	82	27	54	29	105	16	fimC;fimbrial chaperone protein
K07347	80	47	706	60	1162	223	281	25	79	16	181	41	fimD, fimC, mrkC, htrE, cssD;outer membrane usher protein
K07386	1159	900	2852	1759	2304	1855	2336	1299	938	548	1776	898	pepO;putative endopeptidase [EC:3.4.24.-]
K07390	3015	1998	3613	2546	6247	2126	3335	1948	1016	925	3228	1886	grxD, GLRX5;monothiol glutaredoxin
K07395	316	119	844	175	489	315	594	93	342	85	357	149	K07395;putative proteasome-type protease
K07396	174	49	120	68	905	125	94	18	47	27	168	22	K07396;putative protein-disulfide isomerase
K07401	78	101	87	141	179	133	120	140	57	102	141	128	K07401;selenoprotein W-related protein
K07404	293	234	1082	629	1117	675	704	310	597	581	492	353	pgl;6-phosphogluconolactonase [EC:3.1.1.31]
K07406	105	109	451	133	249	308	330	144	151	83	212	149	melA;alpha-galactosidase [EC:3.2.1.22]
K07407	274	257	2001	789	842	1008	1078	366	421	219	467	383	E3.2.1.22B, galA, rafA;alpha-galactosidase [EC:3.2.1.22]
K07450	71	15	83	22	158	47	150	20	26	15	129	37	K07450;putative resolvase
K07451	10	3	13	3	13	5	8	0	4	1	55	1	K07451, mcrA;5-methylcytosine-specific restriction enzyme A [EC:3.1.21.-]
K07453	14	1	75	12	323	35	7	4	10	1	80	5	K07453;putative restriction endonuclease
K07455	85	94	221	79	187	130	214	55	110	43	127	57	recT;recombination protein RecT
K07459	56	41	320	61	403	216	160	40	51	19	358	51	ybjD;putative ATP-dependent endonuclease of the OLD family
K07461	194	91	708	263	578	428	421	130	181	117	306	157	K07461;putative endonuclease
K07462	1164	606	2411	1132	3560	1641	1731	642	1086	460	1449	905	recJ;single-stranded-DNA-specific exonuclease [EC:3.1.-.-]
K07473	54	29	77	73	106	37	94	30	35	14	147	30	dinJ;DNA-damage-inducible protein J
K07481	339	386	728	349	540	546	678	334	401	188	774	291	K07481;transposase, IS5 family
K07483	625	472	1399	589	2323	1039	1281	454	440	320	1323	579	K07483;transposase
K07484	745	648	3207	827	1850	1518	2641	676	845	394	1651	754	K07484;transposase
K07486	1213	1097	3996	1642	6429	3064	3157	1060	1191	804	2124	1235	K07486;transposase
K07489	10	6	10	15	5	6	6	5	1	9	5	5	K07489;transposase
K07492	940	1046	2582	1397	1711	2261	2312	1148	1050	694	1562	1245	K07492;putative transposase
K07496	813	408	940	569	2677	814	1472	387	816	360	1683	491	K07496;putative transposase
K07504	15	8	59	29	37	32	37	15	5	11	34	4	K07504;hypothetical protein
K07506	1565	1073	4414	1503	4974	2104	3175	1033	1455	726	2596	1156	K07506;AraC family transcriptional regulator
K07507	323	232	1146	463	1645	625	616	236	301	291	643	256	mgtC;putative Mg2+ transporter-C (MgtC) family protein
K07511	47	80	141	80	66	108	123	81	88	36	64	114	ECHS1;enoyl-CoA hydratase [EC:4.2.1.17]
K07516	8482	3634	15303	5998	11078	3507	13177	2810	3955	2283	10364	2652	fadN;3-hydroxyacyl-CoA dehydrogenase [EC:1.1.1.35]
K07518	53	19	218	46	107	63	143	17	50	14	70	20	E3.1.1.22;hydroxybutyrate-dimer hydrolase [EC:3.1.1.22]
K07519	709	527	924	532	600	584	1452	620	454	471	1435	930	E1.14.12.7;phthalate 4,5-dioxygenase [EC:1.14.12.7]
K07546	29	19	44	17	44	47	60	17	29	12	27	32	bbsH;E-phenylitaconyl-CoA hydratase [EC:4.2.1.-]
K07550	6	10	38	9	12	15	28	3	16	0	9	9	bbsB;benzoylsuccinyl-CoA thiolase BbsB subunit [EC:2.3.1.-]
K07552	4732	4740	6120	4387	18832	6728	5688	3276	1535	1170	7964	4268	bcr;MFS transporter, DHA1 family, bicyclomycin/chloramphenicol resistance protein
K07556	50	19	144	49	130	73	139	24	30	3	82	28	ATPeAF2, ATPAF2;ATP synthase mitochondrial F1 complex assembly factor 2
K07559	50	17	74	46	140	74	131	59	29	24	141	32	kptA;putative RNA 2'-phosphotransferase [EC:2.7.1.-]
K07574	580	179	588	319	3058	469	594	158	171	72	1764	201	yhbY;RNA-binding protein
K07592	113	55	436	95	373	134	276	46	101	14	319	54	tdcA;LysR family transcriptional regulator, tdc operon transcriptional activator
K07637	404	176	687	323	1846	445	522	159	311	84	580	159	phoQ;two-component system, OmpR family, sensor histidine kinase PhoQ [EC:2.7.13.3]
K07638	1530	472	2411	819	4072	1072	2105	396	589	156	2274	307	envZ;two-component system, OmpR family, osmolarity sensor histidine kinase EnvZ [EC:2.7.13.3]
K07639	141	36	243	73	499	101	191	32	52	24	174	31	rstB;two-component system, OmpR family, sensor histidine kinase RstB [EC:2.7.13.3]
K07641	73	46	298	50	310	135	187	35	72	25	101	40	creC;two-component system, OmpR family, sensor histidine kinase CreC [EC:2.7.13.3]
K07643	0	2	21	7	17	10	14	2	2	2	3	3	basS;two-component system, OmpR family, sensor histidine kinase BasS [EC:2.7.13.3]
K07644	599	287	1262	462	2839	800	987	288	389	229	1304	349	cusS, copS;two-component system, OmpR family, heavy metal sensor histidine kinase CusS [EC:2.7.13.3]
K07645	188	93	825	180	449	260	500	100	144	91	340	84	qseC;two-component system, OmpR family, sensor histidine kinase QseC [EC:2.7.13.3]
K07649	373	278	1953	488	1493	929	1055	278	366	141	779	294	tctE;two-component system, OmpR family, sensor histidine kinase TctE [EC:2.7.13.3]
K07659	2265	1064	3210	1657	4942	1512	2970	821	1023	577	4356	884	ompR;two-component system, OmpR family, phosphate regulon response regulator OmpR
K07660	1258	546	1404	658	2913	533	1036	357	392	225	1248	340	phoP;two-component system, OmpR family, response regulator PhoP
K07661	315	171	573	234	769	231	410	176	224	113	510	165	rstA;two-component system, OmpR family, response regulator RstA
K07674	21	26	60	42	62	72	56	17	18	20	38	18	narQ;two-component system, NarL family, nitrate/nitrite sensor histidine kinase NarQ [EC:2.7.13.3]
K07677	263	260	925	374	1038	551	499	272	342	296	343	274	rcsC;two-component system, NarL family, capsular synthesis sensor histidine kinase RcsC [EC:2.7.13.3]
K07679	211	115	457	200	2235	490	326	226	193	130	409	217	evgS, bvgS;two-component system, NarL family, sensor histidine kinase EvgS [EC:2.7.13.3]
K07686	346	371	604	486	766	412	461	339	379	901	555	427	uhpA;two-component system, NarL family, uhpT operon response regulator UhpA
K07687	621	835	1596	1815	1907	1799	1142	995	697	896	955	1045	rcsB;two-component system, NarL family, captular synthesis response regulator RcsB
K07689	1886	1703	2999	2552	3889	2346	2240	1412	1420	1391	2317	1370	uvrY;two-component system, NarL family, invasion response regulator UvrY
K07708	505	453	1249	552	1466	786	1037	475	593	457	942	444	glnL, ntrB;two-component system, NtrC family, nitrogen regulation sensor histidine kinase GlnL [EC:2.7.13.3]
K07716	651	527	2100	624	1049	1169	1643	572	885	489	1128	523	pleC;two-component system, cell cycle sensor histidine kinase PleC [EC:2.7.13.3]
K07720	872	761	1947	1676	2495	1497	1638	904	1201	731	2174	1108	yesN;two-component system, response regulator YesN
K07726	169	73	368	109	572	212	306	66	113	57	160	74	K07726;putative transcriptional regulator
K07733	39	12	71	24	54	25	27	15	27	16	22	22	alpA;prophage regulatory protein
K07734	222	131	867	337	394	284	555	153	206	135	304	106	paiB;transcriptional regulator
K07735	1170	678	1749	882	3286	1074	1612	538	633	411	1737	580	algH;putative transcriptional regulator
K07740	141	35	32	4	1398	144	18	12	29	16	449	22	rsd;regulator of sigma D
K07742	2744	2862	3843	4286	5335	4402	6499	3574	1114	1032	4761	2952	K07742;hypothetical protein
K07746	374	131	403	170	778	207	567	97	123	51	800	91	K07746;hypothetical protein
K07749	4682	5031	12711	8080	8975	8128	11090	5220	5519	4112	7187	5922	frc;formyl-CoA transferase [EC:2.8.3.16]
K07772	97	59	94	41	583	173	111	40	45	19	94	46	torR;two-component system, OmpR family, torCAD operon response regulator TorR
K07773	1	4	29	3	6	10	8	1	6	4	22	1	arcA;two-component system, OmpR family, aerobic respiration control protein ArcA
K07774	606	351	1189	768	1678	739	1076	341	463	318	1206	572	tctD;two-component system, OmpR family, response regulator TctD
K07782	403	235	1278	427	1784	560	1089	322	329	267	958	230	sdiA;LuxR family transcriptional regulator
K07784	0	0	3	1	1	0	3	0	0	0	4	1	uhpT;MFS transporter, OPA family, hexose phosphate transport protein UhpT
K07788	1346	729	3283	1062	5308	1960	2327	496	964	401	1962	595	mdtB;RND superfamily, multidrug transport protein MdtB
K07789	1068	540	3410	899	3416	1810	2118	392	1068	376	1693	571	mdtC;RND superfamily, multidrug transport protein MdtC
K07793	1729	2096	3441	1870	3080	2900	3587	1921	1861	1043	2712	1935	tctA;putative tricarboxylic transport membrane protein
K07794	244	352	562	281	527	460	498	271	155	92	448	403	tctB;putative tricarboxylic transport membrane protein
K07795	1631	2438	4026	2020	3495	3191	3770	2298	1810	1542	2467	2531	tctC;putative tricarboxylic transport membrane protein
K07796	3207	894	4642	1296	5807	1649	2487	716	883	599	2975	970	cusC;Cu(I)/Ag(I) efflux system outer membrane protein CusC
K07799	5919	3270	12281	4980	9869	4052	6521	2751	2979	1990	7360	2677	mdtA;putative multidrug efflux transporter MdtA
K07803	625	539	1154	635	2124	399	1156	313	350	285	855	275	zraP;zinc resistance-associated protein
K07810	661	320	801	597	1088	512	528	522	417	251	660	382	cusF;Cu(I)/Ag(I) efflux system periplasmic protein CusF
K07812	129	180	749	255	425	374	604	123	213	74	223	140	torZ;trimethylamine-N-oxide reductase (cytochrome c) 2 [EC:1.7.2.3]
K07823	148	91	512	90	301	294	338	47	118	54	124	101	pcaF;3-oxoadipyl-CoA thiolase [EC:2.3.1.174]
K07862	36	16	49	16	508	53	17	2	13	16	122	15	sstT;serine/threonine transporter
K08078	41	26	204	45	72	87	119	22	63	32	84	35	E4.2.1.107;3a,7a,12a-trihydroxy-5b-cholest-24-enoyl-CoA hydratase [EC:4.2.1.107]
K08081	36	41	253	73	226	155	136	30	53	17	79	40	E1.1.1.206;tropine dehydrogenase [EC:1.1.1.206]
K08084	165	165	664	264	795	241	254	135	168	159	293	122	fimT;type IV fimbrial biogenesis protein FimT
K08086	3001	1770	2781	2106	6001	1809	2407	1231	2980	1755	2287	1082	fimV;pilus assembly protein FimV
K08138	35	61	462	295	139	374	149	113	107	70	108	136	xylE;MFS transporter, SP family, xylose:H+ symportor
K08139	318	406	1258	1452	800	824	643	376	216	172	464	397	HXT;MFS transporter, SP family, sugar:H+ symporter
K08141	18	25	81	102	74	16	53	16	12	5	37	13	MAL;MFS transporter, SP family, general alpha glucoside:H+ symporter
K08151	714	604	2053	915	1413	1283	1394	593	563	244	1105	707	tetA;MFS transporter, DHA1 family, tetracycline resistance protein
K08154	36	20	209	55	265	69	105	26	30	15	127	17	emrD;MFS transporter, DHA1 family, 2-module integral membrane pump EmrD
K08156	2054	1343	4065	1891	3807	2557	2519	912	937	517	2509	1254	araJ;MFS transporter, DHA1 family, arabinose polymer transporter
K08159	45	31	175	149	550	144	87	32	51	8	90	70	sotB;MFS transporter, DHA1 family, L-arabinose/isopropyl-beta-D-thiogalactopyranoside export protein
K08164	682	175	716	308	569	243	555	122	355	204	512	231	ybcL;MFS transporter, DHA1 family, chloramphenicol resistance protein
K08169	960	926	2441	1355	1766	1692	1698	629	535	254	1326	834	yebQ;MFS transporter, DHA2 family, multidrug resistance protein
K08172	555	1453	2174	1492	1793	2432	1886	1797	344	259	1067	1928	shiA;MFS transporter, MHS family, shikimate and dehydroshikimate transport protein
K08173	448	818	1136	936	1057	1296	1106	924	178	132	835	961	ydfJ;MFS transporter, MHS family, metabolite:H+ symporter
K08177	1020	790	3305	1563	1832	1753	2401	811	863	526	1658	864	oxlT;MFS transporter, OFA family, oxalate/formate antiporter
K08178	148	136	1100	307	410	471	595	147	195	105	242	186	JEN;MFS transporter, SHS family, lactate transporter
K08191	435	1269	1763	1299	888	1788	1344	1260	462	419	857	1135	exuT;MFS transporter, ACS family, hexuronate transporter
K08194	253	271	1600	608	887	741	884	257	292	145	422	279	dgoT;MFS transporter, ACS family, D-galactonate transporter
K08195	286	228	1809	411	928	740	983	189	358	214	732	258	pcaK;MFS transporter, AAHS family, 4-hydroxybenzoate transporter
K08196	31	13	149	23	93	62	128	17	36	19	69	22	mucK;MFS transporter, AAHS family, cis,cis-muconate transporter
K08218	358	181	1199	294	2810	706	759	124	295	172	802	220	ampG;MFS transporter, PAT family, beta-lactamase induction signal transducer AmpG
K08219	32	14	62	20	314	47	74	10	11	2	68	14	UMF2;MFS transporter, UMF2 family, putative MFS family transporter protein
K08223	509	592	1479	901	1316	996	1151	406	615	438	837	549	fsr;MFS transporter, FSR family, fosmidomycin resistance protein
K08224	516	529	1449	977	1488	976	987	428	318	228	686	413	ynfM;MFS transporter, YNFM family, putative membrane transport protein
K08227	276	126	951	329	1306	283	649	108	138	57	761	137	lplT;MFS transporter, LPLT family, lysophospholipid transporter
K08253	1655	1420	2440	1969	2516	1862	2853	1400	1172	2058	3055	1445	E2.7.10.2;non-specific protein-tyrosine kinase [EC:2.7.10.2]
K08261	509	308	2480	778	990	676	977	329	446	372	694	341	E1.1.99.21;D-sorbitol dehydrogenase (acceptor) [EC:1.1.99.21]
K08281	531	361	1068	581	971	589	955	261	425	247	762	382	pncA;nicotinamidase/pyrazinamidase [EC:3.5.1.19]
K08286	233	142	341	368	261	104	269	176	454	132	167	89	E2.7.11.-;protein-serine/threonine kinase [EC:2.7.11.-]
K08289	321	154	533	172	1914	423	349	76	161	60	426	92	purT;phosphoribosylglycinamide formyltransferase 2 [EC:2.1.2.2]
K08295	133	92	521	147	348	358	446	116	194	74	233	128	abmG;2-aminobenzoate-CoA ligase [EC:6.2.1.32]
K08299	304	261	1136	414	506	576	878	198	460	217	545	282	caiD;carnitinyl-CoA dehydratase [EC:4.2.1.-]
K08300	21248	17964	33591	27704	53354	26709	38159	17249	9479	7263	43862	15876	rne;ribonuclease E [EC:3.1.26.12]
K08304	635	278	1100	520	1885	592	1106	273	250	99	1038	223	mltA;membrane-bound lytic murein transglycosylase A [EC:3.2.1.-]
K08305	922	387	1840	459	6375	1235	1569	359	487	196	1631	283	mltB;membrane-bound lytic murein transglycosylase B [EC:3.2.1.-]
K08309	1694	1357	4057	2245	3979	2672	3440	1501	1467	1129	2967	1149	slt;soluble lytic murein transglycosylase [EC:3.2.1.-]
K08311	1534	541	2285	834	3549	685	2053	418	500	214	2280	402	nudH;putative (di)nucleoside polyphosphate hydrolase [EC:3.6.1.-]
K08312	105	46	148	47	1132	146	45	15	18	14	244	31	nudE;ADP-ribose diphosphatase [EC:3.6.1.-]
K08323	220	253	1029	346	327	577	624	247	290	197	284	243	rspA;starvation sensing protein RspA
K08324	196	31	28	14	692	106	52	6	21	12	84	13	yneI;aldehyde dehydrogenase family protein [EC:1.2.1.-]
K08325	35	7	148	42	106	6	43	20	15	7	56	11	yqhD;NADP-dependent alcohol dehydrogenase [EC:1.1.-.-]
K08351	51	59	112	41	74	94	136	41	113	138	50	49	bisC;biotin sulfoxide reductase [EC:1.-.-.-]
K08356	12	8	72	25	67	32	57	4	12	2	31	13	E1.20.9.1L;arsenite oxidase large subunit [EC:1.20.9.1]
K08368	1177	333	929	333	2882	508	1085	240	389	115	2767	392	yaaU;MFS transporter, putative metabolite transport protein
K08369	838	993	3324	1374	2102	1833	2254	762	860	338	1766	1262	ydjE;MFS transporter, putative metabolite:H+ symporter
K08484	899	428	1684	372	4888	1003	1316	268	538	145	1232	281	PTS-EI.PTSP, ptsP;phosphotransferase system, enzyme I, PtsP [EC:2.7.3.9]
K08642	8	0	12	1	32	8	40	3	12	5	21	6	lasA;LasA protease [EC:3.4.24.-]
K08677	270	222	1427	1034	1087	850	818	368	135	47	434	384	K08677;kumamolisin
K08679	292	294	1055	451	927	690	703	317	398	347	605	229	E5.1.3.6;UDP-glucuronate 4-epimerase [EC:5.1.3.6]
K08682	29	10	57	26	134	39	44	19	16	6	84	10	acpH;acyl carrier protein phosphodiesterase [EC:3.1.4.14]
K08683	808	534	1799	769	1313	822	1366	326	468	292	1115	372	HSD17B10;3-hydroxyacyl-CoA dehydrogenase / 3-hydroxy-2-methylbutyryl-CoA dehydrogenase [EC:1.1.1.35 1.1.1.178]
K08684	8411	17217	12965	28512	9302	12497	10848	12558	6400	9886	10620	28512	E1.14.13.25;methane monooxygenase [EC:1.14.13.25]
K08686	69	50	230	93	260	101	188	67	65	59	170	62	E1.14.12.13;2-chlorobenzoate 1,2-dioxygenase [EC:1.14.12.13]
K08690	5	11	7	9	15	4	29	0	1	0	14	2	bphB;cis-2,3-dihydrobiphenyl-2,3-diol dehydrogenase [EC:1.3.1.56]
K08710	38	14	124	33	44	32	44	16	19	5	47	20	atzC;N-isopropylammelide isopropylaminohydrolase [EC:3.5.99.4]
K08717	93	85	103	156	190	189	223	303	12	28	130	341	utp;urea transporter
K08720	719	299	1357	644	1136	378	879	337	807	647	1704	291	ompU;outer membrane protein OmpU
K08721	2600	631	2113	828	5779	1453	1757	442	672	277	2115	529	oprJ;multidrug resistance outer membrane protein OprJ
K08728	22	11	78	26	99	23	52	6	13	2	35	7	E2.4.2.6;nucleoside deoxyribosyltransferase [EC:2.4.2.6]
K08738	945	569	1773	758	1599	923	1748	557	701	315	1506	461	CYC;cytochrome c
K08762	100	40	231	119	199	52	137	29	24	23	178	28	DBI, ACBP;diazepam-binding inhibitor (GABA receptor modulator, acyl-CoA-binding protein)
K08867	9	4	50	52	54	17	37	7	20	6	23	8	WNK, PRKWNK;WNK lysine deficient protein kinase [EC:2.7.11.1]
K08927	0	0	1	0	1	0	0	0	0	0	0	0	pufB;light-harvesting complex 1 beta chain
K08942	17	0	45	21	43	7	25	5	9	1	25	0	pscC;photosystem P840 reaction center cytochrome c551
K08970	87	79	335	129	297	295	366	94	150	79	186	134	rcnA;nickel/cobalt exporter
K08973	244	116	667	176	579	291	377	60	116	40	411	88	K08973;putative membrane protein
K08987	161	39	421	88	170	53	146	23	61	15	120	11	K08987;putative membrane protein
K08988	105	69	431	116	414	182	293	41	217	104	162	93	K08988;putative membrane protein
K08989	116	47	273	71	352	99	200	29	104	46	281	39	K08989;putative membrane protein
K08990	114	56	264	50	153	85	178	23	52	16	120	55	ycjF;putative membrane protein
K08994	173	71	1016	251	1521	216	492	76	148	39	829	88	yneE;putative membrane protein
K08997	1004	580	1553	838	3476	1361	1430	530	459	240	1386	475	ydiU;hypothetical protein
K09001	457	213	1432	645	1888	757	1019	239	346	99	845	249	anmK;anhydro-N-acetylmuramic acid kinase [EC:2.7.1.170]
K09003	110	125	456	210	393	286	529	226	276	153	368	247	K09003;hypothetical protein
K09004	169	152	466	149	197	206	310	89	157	179	274	133	K09004;hypothetical protein
K09008	259	149	516	235	668	214	471	104	108	52	437	146	K09008;hypothetical protein
K09017	8792	4481	12215	7647	21900	6923	10702	4090	4987	2674	11392	4167	rutR;TetR/AcrR family transcriptional regulator
K09019	1010	712	947	1122	1519	1047	1110	548	541	401	976	643	rutE;3-hydroxypropanoate dehydrogenase [EC:1.1.1.-]
K09022	28	28	114	46	44	82	66	21	28	25	92	40	yjgF;UPF0076 protein YjgF
K09024	142	94	373	63	352	150	424	68	97	53	286	55	rutF;flavin reductase [EC:1.5.1.-]
K09125	199	106	638	178	977	337	475	83	181	68	358	109	K09125;hypothetical protein
K09144	70	47	321	66	195	158	241	59	87	28	222	79	K09144;hypothetical protein
K09158	287	67	434	250	1494	274	249	77	90	41	416	92	K09158;hypothetical protein
K09159	695	299	665	443	1950	472	882	257	487	236	1293	443	K09159;hypothetical protein
K09160	138	67	260	64	705	160	306	64	139	23	312	69	K09160;hypothetical protein
K09161	2	2	15	16	61	15	12	1	10	1	10	2	K09161;hypothetical protein
K09246	1	2	8	8	4	1	3	1	2	1	1	0	ARG81, ARGR2;arginine metabolism regulation protein II
K09252	1297	687	2400	1049	9997	1558	1733	543	903	599	1888	563	E3.1.1.73;feruloyl esterase [EC:3.1.1.73]
K09313	1	0	11	5	8	1	0	4	0	1	3	0	CUTL;homeobox protein cut-like
K09456	403	385	1539	508	1686	884	1109	308	362	134	1098	358	aidB;putative acyl-CoA dehydrogenase
K09461	281	307	1538	435	587	945	1060	289	558	276	396	345	E1.14.13.40;anthraniloyl-CoA monooxygenase [EC:1.14.13.40]
K09470	0	2	16	0	1	0	7	0	2	0	2	0	puuA;gamma-glutamylputrescine synthase [EC:6.3.1.11]
K09471	1415	687	2162	751	13394	1943	1467	358	566	292	1906	478	puuB, ordL;gamma-glutamylputrescine oxidase [EC:1.4.3.-]
K09472	584	301	1288	653	5774	950	723	249	342	199	889	241	puuC, aldH;gamma-glutamyl-gamma-aminobutyraldehyde dehydrogenase [EC:1.2.1.-]
K09474	40	37	145	88	73	57	80	58	64	48	65	47	phoN;acid phosphatase (class A) [EC:3.1.3.2]
K09477	2	9	67	5	27	16	28	3	21	2	6	11	citT;citrate:succinate antiporter
K09512	71	39	92	61	65	35	137	31	38	6	111	32	DNAJB6;DnaJ homolog subfamily B member 6
K09529	75	28	42	37	22	7	70	21	147	57	107	23	DNAJC9;DnaJ homolog subfamily C member 9
K09537	129	29	39	27	12	4	58	6	641	136	57	7	DNAJC17;DnaJ homolog subfamily C member 17
K09580	562	175	127	194	98	103	149	154	971	237	72	55	PDIA1, P4HB;protein disulfide-isomerase A1 [EC:5.3.4.1]
K09667	173	123	726	225	309	378	320	155	493	185	186	137	OGT;polypeptide N-acetylglucosaminyltransferase [EC:2.4.1.-]
K09681	1238	808	2555	1123	3524	1343	2228	573	683	303	2164	637	gltC;LysR family transcriptional regulator, transcription activator of glutamate synthase operon
K09688	39	23	93	39	167	55	102	20	35	14	75	20	ABC-2.CPSE.P;capsular polysaccharide transport system permease protein
K09689	31	14	142	27	145	70	97	16	42	22	49	19	ABC-2.CPSE.A;capsular polysaccharide transport system ATP-binding protein
K09696	18	39	282	63	104	147	146	38	72	46	33	32	natB;sodium transport system permease protein
K09697	28	45	355	112	138	167	152	48	83	41	68	44	natA;sodium transport system ATP-binding protein
K09699	524	356	701	357	2130	550	859	306	500	273	776	382	E2.3.1.168, bkdB;2-oxoisovalerate dehydrogenase E2 component (dihydrolipoyl transacylase) [EC:2.3.1.168]
K09701	53	33	288	53	184	87	161	23	44	13	170	42	K09701;hypothetical protein
K09702	104	65	196	53	92	40	195	43	143	42	136	51	K09702;hypothetical protein
K09703	39	59	319	106	149	143	178	53	95	38	92	72	K09703;hypothetical protein
K09704	53	28	270	79	166	91	118	51	78	45	160	47	K09704;hypothetical protein
K09705	197	67	356	115	257	191	255	79	126	50	233	73	K09705;hypothetical protein
K09706	6	5	39	8	34	7	12	3	5	1	31	0	K09706;hypothetical protein
K09709	78	69	418	127	172	172	299	73	116	89	108	117	meh;mesaconyl-C4 CoA hydratase
K09740	29	17	123	22	39	46	83	9	41	11	24	9	K09740;hypothetical protein
K09748	5745	3588	7296	6944	17025	5725	9455	4371	3625	2750	10625	4021	rimP;ribosome maturation factor RimP
K09749	64	33	104	45	224	77	130	25	45	25	96	21	K09749;hypothetical protein
K09758	55	19	172	87	73	77	113	29	49	51	82	45	E4.1.1.12;aspartate 4-decarboxylase [EC:4.1.1.12]
K09760	787	501	1852	816	2301	1298	1628	490	624	288	1166	527	rmuC;DNA recombination protein RmuC
K09765	7	3	27	14	70	13	15	1	0	2	16	4	K09765;hypothetical protein
K09768	128	84	509	77	503	139	279	54	135	69	264	67	K09768;hypothetical protein
K09773	545	319	1177	593	1901	704	970	333	471	211	952	421	K09773;hypothetical protein
K09774	1206	537	1703	925	4956	1107	1851	534	603	532	2683	622	lptA;lipopolysaccharide export system protein LptA
K09776	229	64	169	181	295	106	194	137	207	93	235	56	K09776;hypothetical protein
K09781	79	91	232	91	328	110	220	54	65	19	183	61	K09781;hypothetical protein
K09786	1623	1222	1929	1854	2876	1606	2167	1406	1196	1623	2175	1273	K09786;hypothetical protein
K09788	2685	1781	8588	2319	6828	4970	6776	1480	3271	2009	5059	1597	K09788;hypothetical protein
K09790	63	35	119	50	543	97	86	35	22	9	117	26	K09790;hypothetical protein
K09795	259	178	610	169	672	334	608	139	187	67	501	152	K09795;hypothetical protein
K09796	665	383	968	323	2196	649	943	262	277	149	1197	373	K09796;hypothetical protein
K09798	160	131	386	73	1085	333	353	66	151	88	410	80	K09798;hypothetical protein
K09799	213	163	398	297	648	396	544	244	75	62	455	236	K09799;hypothetical protein
K09800	792	459	2568	785	3333	1460	2068	526	906	664	1461	481	K09800;hypothetical protein
K09801	66	34	189	63	260	79	114	21	43	9	165	21	K09801;hypothetical protein
K09806	939	245	798	279	2147	492	724	179	261	107	937	164	K09806;hypothetical protein
K09808	1457	848	2613	1033	11432	2286	2191	601	863	491	2613	675	ABC.LPT.P, lolC, lolE;lipoprotein-releasing system permease protein
K09823	1177	470	1353	605	5114	790	1124	463	294	157	1607	378	zur;Fur family transcriptional regulator, zinc uptake regulator
K09824	27	12	83	6	216	40	69	7	22	7	48	13	virK;hypothetical protein
K09826	932	627	1203	1145	2292	980	1992	798	647	384	1650	787	irr;Fur family transcriptional regulator, iron response regulator
K09857	305	101	275	95	2832	273	198	39	47	29	508	80	K09857;hypothetical protein
K09858	300	150	428	304	720	294	1257	315	96	53	814	203	K09858;SEC-C motif domain protein
K09861	1000	1039	1290	540	1865	938	1132	830	179	119	1192	921	K09861;hypothetical protein
K09882	3236	2855	3715	3282	5093	2527	4598	2379	1289	1375	5137	2100	cobS;cobaltochelatase CobS [EC:6.6.1.2]
K09883	1825	1259	2522	1513	3348	1645	2713	1016	965	490	2649	855	cobT;cobaltochelatase CobT [EC:6.6.1.2]
K09888	497	283	667	551	1967	518	642	394	347	281	956	339	zapA;cell division protein ZapA
K09889	409	114	739	267	1961	342	533	130	117	31	1177	201	yjgA;ribosome-associated protein
K09893	6	1	7	6	13	7	5	0	5	0	37	1	K09893;hypothetical protein
K09895	108	70	239	46	1181	170	96	20	57	19	298	35	K09895;hypothetical protein
K09902	45	9	28	2	352	35	18	1	6	2	61	12	K09902;hypothetical protein
K09908	275	33	72	6	1105	154	32	9	29	16	1125	58	K09908;hypothetical protein
K09912	113	38	189	44	598	86	116	27	35	21	165	22	K09912;hypothetical protein
K09913	126	46	106	46	315	52	120	47	46	13	159	27	K09913;hypothetical protein
K09914	393	122	550	203	952	178	360	84	67	53	433	72	K09914;putative lipoprotein
K09916	21	8	7	0	127	7	3	1	4	0	72	7	K09916;hypothetical protein
K09918	28	9	24	2	227	10	13	5	6	12	54	6	K09918;hypothetical protein
K09919	472	278	1143	311	1058	509	973	189	304	112	633	157	K09919;hypothetical protein
K09920	167	104	266	108	1083	184	194	53	49	14	303	66	K09920;hypothetical protein
K09921	313	133	547	192	833	191	442	114	120	68	496	133	K09921;hypothetical protein
K09923	520	91	60	16	3242	205	64	14	32	4	1541	97	K09923;hypothetical protein
K09924	3519	874	4099	2012	9603	1777	4166	674	1279	476	5187	1213	K09924;hypothetical protein
K09926	64	32	69	21	181	54	34	9	23	8	63	12	K09926;hypothetical protein
K09929	17	7	76	8	66	13	31	10	10	4	23	2	K09929;hypothetical protein
K09930	290	448	654	454	406	482	529	391	274	240	378	385	K09930;hypothetical protein
K09933	420	197	455	211	5065	651	429	134	268	90	1028	167	K09933;hypothetical protein
K09935	50	24	78	22	41	17	66	23	105	22	53	12	K09935;hypothetical protein
K09938	65	40	166	29	551	78	81	12	59	19	91	9	K09938;hypothetical protein
K09939	156	85	406	111	551	143	418	68	111	56	300	56	K09939;hypothetical protein
K09941	120	39	187	86	335	68	191	46	82	17	197	33	K09941;hypothetical protein
K09945	901	673	1144	791	2622	773	1435	457	305	171	1422	458	K09945;hypothetical protein
K09946	115	64	398	178	345	114	180	91	232	135	472	74	K09946;hypothetical protein
K09947	130	39	93	8	579	96	117	22	38	24	242	44	K09947;hypothetical protein
K09948	250	134	260	121	1708	328	255	92	121	35	480	147	K09948;hypothetical protein
K09950	140	54	118	24	1285	118	162	19	60	13	253	27	K09950;hypothetical protein
K09954	26	4	36	14	140	15	32	8	6	5	46	14	K09954;hypothetical protein
K09956	194	77	375	77	386	75	277	69	86	40	355	53	K09956;hypothetical protein
K09958	348	184	491	325	557	434	525	267	173	196	461	366	K09958;hypothetical protein
K09959	269	460	562	817	418	304	498	266	247	230	755	280	K09959;hypothetical protein
K09962	48	18	164	47	137	49	76	17	48	9	60	20	K09962;hypothetical protein
K09964	70	58	87	56	65	74	141	42	16	2	91	46	K09964;hypothetical protein
K09965	274	94	443	106	474	96	352	37	157	37	244	39	K09965;hypothetical protein
K09967	90	87	426	237	182	288	333	95	213	229	124	140	K09967;hypothetical protein
K09969	946	667	1284	703	1966	688	1949	747	569	363	2079	496	aapJ, bztA;general L-amino acid transport system substrate-binding protein
K09970	172	65	549	102	517	241	476	103	204	48	411	104	aapQ, bztB;general L-amino acid transport system permease protein
K09971	126	81	568	79	473	215	478	101	189	44	426	84	aapM, bztC;general L-amino acid transport system permease protein
K09972	452	208	827	300	1470	593	1323	434	386	140	1311	301	aapP, bztD;general L-amino acid transport system ATP-binding protein [EC:3.6.3.-]
K09973	198	142	615	239	544	303	443	193	211	98	278	147	K09973;hypothetical protein
K09975	133	92	378	166	361	172	209	50	51	16	213	58	K09975;hypothetical protein
K09977	67	28	152	45	368	82	99	20	12	2	135	13	K09977;hypothetical protein
K09978	474	191	848	243	807	202	654	166	242	107	693	98	K09978;hypothetical protein
K09980	45	17	211	17	89	13	85	22	20	13	192	18	K09980;hypothetical protein
K09982	10	11	48	2	102	5	31	4	6	3	26	4	K09982;hypothetical protein
K09983	628	332	1117	555	1256	528	1149	393	472	242	1781	388	K09983;hypothetical protein
K09984	31	36	123	23	132	75	84	38	29	15	41	59	K09984;hypothetical protein
K09985	570	283	942	432	1502	545	986	313	227	106	1023	187	K09985;hypothetical protein
K09986	230	102	359	108	694	220	287	52	125	62	217	58	K09986;hypothetical protein
K09987	1944	1112	2265	1177	4064	1424	2644	1053	937	634	2758	691	K09987;hypothetical protein
K09988	29	12	117	21	42	25	60	19	15	27	40	22	K09988;hypothetical protein
K09989	702	459	1459	566	1537	690	1295	382	723	415	1209	514	K09989;hypothetical protein
K09990	183	227	585	530	230	417	367	213	177	178	349	322	K09990;hypothetical protein
K09991	408	161	497	210	806	281	602	151	221	137	735	177	K09991;hypothetical protein
K09994	12	12	41	11	51	39	41	6	16	4	33	19	phnO;PhnO protein [EC:2.3.1.-]
K10001	2451	833	2980	1317	12001	1703	3363	812	1424	867	6654	972	gltI;glutamate/aspartate transport system substrate-binding protein
K10002	256	127	436	126	1717	217	316	48	98	61	833	95	gltK;glutamate/aspartate transport system permease protein
K10003	344	110	378	97	3042	438	417	69	109	78	1028	116	gltJ;glutamate/aspartate transport system permease protein
K10004	421	156	766	217	1898	422	541	132	244	140	1451	190	gltL;glutamate/aspartate transport system ATP-binding protein [EC:3.6.3.-]
K10009	149	111	273	141	752	186	218	135	96	73	363	210	ABC.CYST.P;cystine transport system permease protein
K10013	452	163	888	329	516	110	752	126	60	15	734	154	ABC.ARG.S, argT;lysine/arginine/ornithine transport system substrate-binding protein
K10014	7	7	154	43	149	43	53	19	7	11	135	22	hisJ;histidine transport system substrate-binding protein
K10015	59	24	128	30	91	22	130	11	2	2	142	28	hisM;histidine transport system permease protein
K10016	50	23	171	51	115	29	120	17	28	2	154	35	hisQ;histidine transport system permease protein
K10017	91	18	235	69	153	34	156	7	21	6	116	26	hisP;histidine transport system ATP-binding protein [EC:3.6.3.21]
K10018	84	22	248	71	224	62	169	41	37	11	248	13	occT, nocT;octopine/nopaline transport system substrate-binding protein
K10019	16	8	138	27	58	32	88	5	8	5	59	13	occM, nocM;octopine/nopaline transport system permease protein
K10020	19	6	138	24	60	25	64	11	32	2	60	8	occQ, nocQ;octopine/nopaline transport system permease protein
K10021	31	14	169	43	64	42	102	10	19	7	76	15	occP, nocP;octopine/nopaline transport system ATP-binding protein [EC:3.6.3.-]
K10022	282	110	185	102	4501	446	145	72	49	29	1088	122	aotJ;arginine/ornithine transport system substrate-binding protein
K10023	59	19	48	26	619	61	24	5	8	7	139	34	aotM;arginine/ornithine transport system permease protein
K10024	71	20	88	13	877	52	21	4	6	3	173	12	aotQ;arginine/ornithine transport system permease protein
K10025	75	40	119	27	644	125	156	26	41	21	188	39	aotP;arginine/ornithine transport system ATP-binding protein [EC:3.6.3.-]
K10026	531	252	1050	528	2128	701	938	345	498	280	989	381	queE, ykvL, ygcF;queuosine biosynthesis protein QueE
K10036	12	17	48	25	36	32	19	12	4	4	42	24	glnH;glutamine transport system substrate-binding protein
K10037	3	3	21	5	18	8	9	0	4	0	3	0	glnP;glutamine transport system permease protein
K10038	7	4	71	19	35	23	32	4	10	3	36	10	glnQ;glutamine transport system ATP-binding protein [EC:3.6.3.-]
K10107	119	58	324	109	330	141	235	60	93	72	169	36	ABC-2.CPSE.P1;capsular polysaccharide transport system permease protein
K10111	71	59	302	75	201	158	257	88	83	45	198	79	malK;maltose/maltodextrin transport system ATP-binding protein [EC:3.6.3.19]
K10125	638	322	1362	560	2715	884	1055	289	366	218	1245	326	dctB;two-component system, NtrC family, C4-dicarboxylate transport sensor histidine kinase DctB [EC:2.7.13.3]
K10126	1011	791	1483	1038	2581	1183	1341	622	714	981	1181	673	dctD;two-component system, NtrC family, C4-dicarboxylate transport response regulator DctD
K10156	1	1	12	2	0	1	9	1	1	0	1	0	eizS;epi-isozizaene synthase [EC:4.2.3.37]
K10188	136	197	604	380	300	357	416	218	248	329	276	378	lacE, araN;lactose/L-arabinose transport system substrate-binding protein
K10189	27	39	331	63	108	122	185	54	72	65	59	61	lacF, araP;lactose/L-arabinose transport system permease protein
K10190	39	60	298	72	75	143	188	68	131	51	62	88	lacG, araQ;lactose/L-arabinose transport system permease protein
K10191	26	16	88	11	54	26	83	18	27	8	32	7	lacK;lactose/L-arabinose transport system ATP-binding protein
K10192	3	6	140	9	40	45	26	2	37	35	30	20	togB;oligogalacturonide transport system substrate-binding protein
K10193	11	8	93	14	41	35	39	15	9	5	24	11	togM;oligogalacturonide transport system permease protein
K10194	5	0	110	6	34	38	23	2	11	2	13	1	togN;oligogalacturonide transport system permease protein
K10195	2	3	68	17	26	22	14	9	0	4	12	4	togA;oligogalacturonide transport system ATP-binding protein
K10218	592	524	1792	601	990	979	1387	387	622	347	883	455	ligK;4-hydroxy-4-methyl-2-oxoglutarate aldolase [EC:4.1.3.17]
K10220	188	169	579	265	252	390	413	228	219	204	261	269	ligJ;4-oxalmesaconate hydratase [EC:4.2.1.83]
K10227	636	517	906	1021	981	629	866	669	247	319	984	638	smoE, mtlE;sorbitol/mannitol transport system substrate-binding protein
K10228	129	121	442	245	238	201	407	200	102	45	201	171	smoF, mtlF;sorbitol/mannitol transport system permease protein
K10229	88	95	347	204	176	165	283	108	113	37	165	87	smoG, mtlG;sorbitol/mannitol transport system permease protein
K10230	117	86	473	151	329	191	357	72	107	57	297	78	smoK, mtlK;sorbitol/mannitol transport system ATP-binding protein
K10235	132	50	145	37	244	48	175	37	40	26	188	35	aglK;alpha-glucoside transport system ATP-binding protein
K10236	99	60	124	52	233	101	196	47	31	34	429	48	thuE;trehalose/maltose transport system substrate-binding protein
K10237	22	15	81	8	84	48	57	18	37	2	81	13	thuF, sugA;trehalose/maltose transport system permease protein
K10238	21	3	33	10	55	35	65	11	20	8	70	11	thuG, sugB;trehalose/maltose transport system permease protein
K10239	22	10	34	8	48	32	113	14	4	8	110	19	thuK;trehalose/maltose transport system ATP-binding protein
K10253	95	52	160	61	260	72	78	34	36	32	119	69	K10253;DOPA 4,5-dioxygenase [EC:1.14.99.-]
K10254	79	270	229	194	371	233	238	311	36	19	177	564	mycA;myosin-crossreactive antigen
K10439	2439	3579	5197	10228	3799	4061	5466	3264	2142	2482	4517	4528	rbsB;ribose transport system substrate-binding protein
K10440	878	1382	3803	3092	1912	2282	3282	1029	1509	1148	2194	1673	rbsC;ribose transport system permease protein
K10441	1610	2622	4841	7305	3063	3404	4391	1910	1340	1218	3038	2628	rbsA;ribose transport system ATP-binding protein [EC:3.6.3.17]
K10531	23	7	111	4	169	37	65	2	17	3	35	9	pvdA;L-ornithine N5-oxygenase [EC:1.13.12.-]
K10533	148	87	261	247	249	158	350	153	96	45	310	124	E3.3.2.8;limonene-1,2-epoxide hydrolase [EC:3.3.2.8]
K10537	52	31	210	93	141	42	163	31	15	7	112	17	araF;L-arabinose transport system substrate-binding protein
K10538	26	5	181	16	41	44	95	7	13	2	70	10	araH;L-arabinose transport system permease protein
K10539	214	481	629	2230	310	558	653	326	156	218	399	567	araG;L-arabinose transport system ATP-binding protein [EC:3.6.3.17]
K10545	139	157	277	550	208	254	316	115	93	118	340	187	xylG;D-xylose transport system ATP-binding protein [EC:3.6.3.17]
K10546	566	450	1036	467	1970	626	1179	525	310	275	1601	540	ABC.GGU.S, chvE;putative multiple sugar transport system substrate-binding protein
K10547	127	129	472	99	419	211	434	145	88	44	417	133	ABC.GGU.P, gguB;putative multiple sugar transport system permease protein
K10548	160	135	547	178	539	319	582	208	114	74	477	249	ABC.GGU.A, gguA;putative multiple sugar transport system ATP-binding protein
K10549	29	112	53	92	24	53	71	76	60	93	54	97	alsB;D-allose transport system substrate-binding protein
K10552	1119	1869	1130	2330	2225	1869	1470	2104	529	1165	1529	2514	frcB;fructose transport system substrate-binding protein
K10553	322	724	445	742	827	621	568	487	147	195	538	609	frcC;fructose transport system permease protein
K10558	1	18	23	1	15	13	22	13	2	0	7	34	lsrA, ego;AI-2 transport system ATP-binding protein
K10559	123	107	154	204	200	171	182	142	103	88	170	177	rhaS1;rhamnose transport system substrate-binding protein
K10560	5	4	91	8	43	46	101	18	15	18	41	6	rhaP;rhamnose transport system permease protein
K10561	32	13	93	13	57	40	82	2	40	11	48	13	rhaQ;rhamnose transport system permease protein
K10562	48	83	217	317	123	127	154	48	58	33	96	75	rhaT;rhamnose transport system ATP-binding protein [EC:3.6.3.17]
K10564	9	4	87	11	55	31	60	6	51	1	13	4	motC;chemotaxis protein MotC
K10565	34	8	233	15	78	71	126	25	62	18	41	16	motD;chemotaxis protein MotD
K10618	5	5	45	5	8	10	8	6	12	8	7	6	cymC;p-cumic aldehyde dehydrogenase
K10620	1	0	8	0	5	0	4	0	0	0	0	0	cmtB;2,3-dihydroxy-2,3-dihydro-p-cumate dehydrogenase [EC:1.3.1.58]
K10673	46	17	141	33	158	51	118	25	26	6	154	7	E2.7.1.87;streptomycin 3"-kinase [EC:2.7.1.87]
K10674	482	664	1192	1011	1209	878	1232	516	432	758	735	423	ectD;ectoine hydroxylase [EC:1.14.11.-]
K10675	0	4	5	4	1	0	1	2	0	0	2	0	E4.2.1.66;cyanide hydratase [EC:4.2.1.66]
K10676	1015	627	2183	1054	2923	861	2496	415	654	259	3854	493	tfdB;2,4-dichlorophenol 6-monooxygenase [EC:1.14.13.20]
K10677	0	2	11	4	3	9	3	1	0	0	0	7	E4.2.2.17;inulin fructotransferase (DFA-I-forming) [EC:4.2.2.17]
K10679	96	51	123	76	201	59	92	81	175	55	56	47	nfnB, nfsB;nitroreductase / dihydropteridine reductase [EC:1.-.-.- 1.5.1.34]
K10680	2819	1031	3212	1651	2859	1426	2687	1255	1592	914	3771	1244	nemA;N-ethylmaleimide reductase [EC:1.-.-.-]
K10695	0	0	0	0	0	0	1	0	2	0	0	0	RNF1_2;E3 ubiquitin-protein ligase RNF1/2 [EC:6.3.2.19]
K10759	1	0	14	2	12	2	3	3	1	0	4	0	E3.1.1.20;tannase [EC:3.1.1.20]
K10763	213	94	551	164	2097	330	403	70	134	58	459	104	hda;DnaA-homolog protein
K10764	1088	521	1630	941	6031	1207	1477	457	562	419	1725	478	metZ;O-succinylhomoserine sulfhydrylase [EC:2.5.1.-]
K10778	772	387	1458	533	1179	749	1024	370	478	302	1176	386	ada;AraC family transcriptional regulator, regulatory protein of adaptative response / methylated-DNA-[protein]-cysteine methyltransferase [EC:2.1.1.63]
K10783	408	105	213	52	5133	505	264	43	33	11	641	114	E1.3.1.44;trans-2-enoyl-CoA reductase (NAD+) [EC:1.3.1.44]
K10805	320	373	1819	654	1276	822	910	310	206	91	529	367	tesB;acyl-CoA thioesterase II [EC:3.1.2.-]
K10806	394	164	452	159	3094	459	453	141	184	87	820	128	yciA;acyl-CoA thioesterase YciA [EC:3.1.2.-]
K10807	470	162	638	435	511	157	432	269	977	315	617	207	RRM1;ribonucleoside-diphosphate reductase subunit M1 [EC:1.17.4.1]
K10808	116	41	240	167	177	51	161	125	204	109	261	82	RRM2;ribonucleoside-diphosphate reductase subunit M2 [EC:1.17.4.1]
K10834	615	274	999	717	1422	439	1085	307	337	232	1256	437	E3.6.3.41;heme-transporting ATPase [EC:3.6.3.41]
K10844	313	104	395	150	619	186	357	44	339	112	351	97	ERCC2, XPD;DNA excision repair protein ERCC-2 [EC:3.6.4.12]
K10852	120	123	497	320	287	332	347	138	132	97	189	156	E2.3.1.164;isopenicillin-N N-acyltransferase [EC:2.3.1.164]
K10854	13	31	13	9	7	12	23	24	23	14	10	21	acxB;acetone carboxylase, alpha subunit [EC:6.4.1.6]
K10856	7	11	19	3	10	10	11	7	14	7	6	7	acxC;acetone carboxylase, gamma subunit [EC:6.4.1.6]
K10857	28	11	46	24	41	20	31	6	7	3	29	7	exoX;exodeoxyribonuclease X [EC:3.1.11.-]
K10877	28	20	61	61	25	15	37	17	33	10	18	8	RAD54B;DNA repair and recombination protein RAD54B [EC:3.6.4.-]
K10915	18	12	37	7	24	26	28	6	10	16	16	7	CQSA;CAI-1 autoinducer synthase [EC:2.3.-.-]
K10916	25	12	30	28	18	18	40	10	10	13	37	20	cqsS;two-component system, CAI-1 autoinducer sensor kinase/phosphatase CqsS [EC:2.7.13.3]
K10917	102	84	178	128	191	93	260	59	44	30	191	81	K10917, aphA;PadR family transcriptional regulator, regulatory protein AphA
K10918	4439	1621	10656	2999	15393	3558	7398	1293	2069	635	7737	1464	aphB;LysR family transcriptional regulator, transcriptional activator AphB
K10953	1	0	2	0	2	2	15	4	2	3	24	2	rtxA;RTX toxin RtxA
K10954	2	0	6	1	7	6	20	1	0	1	3	0	zot;zona occludens toxin
K10965	3	1	3	0	1	0	5	0	3	1	4	0	tcpT;toxin co-regulated pilus biosynthesis protein T
K10972	430	120	611	126	1344	233	524	96	128	63	761	75	allS;LysR family transcriptional regulator, transcriptional activator of the allD operon
K11003	69	83	347	76	192	142	231	95	95	70	115	87	hlyD, cyaD;hemolysin D
K11004	134	173	650	173	327	272	346	143	173	80	253	100	hlyB, cyaB;ATP-binding cassette, subfamily B, bacterial HlyB/CyaB
K11017	24	10	57	9	315	40	27	5	6	5	84	8	shlB, hhdB, hpmB;hemolysin activation/secretion protein
K11018	0	0	7	1	5	2	10	0	0	3	0	0	tlh;thermolabile hemolysin
K11021	134	106	222	92	1085	270	184	111	78	103	2308	268	tccC;insecticidal toxin complex protein TccC
K11066	168	46	145	101	1128	150	147	37	91	32	1039	45	E3.5.1.28D, amiD;N-acetylmuramoyl-L-alanine amidase [EC:3.5.1.28]
K11068	741	698	1551	1114	1522	1021	1319	643	338	237	1541	670	hlyIII;hemolysin III
K11073	1440	531	1071	510	11795	1512	1065	499	660	435	1809	532	potF;putrescine transport system substrate-binding protein
K11074	180	68	437	66	947	217	282	47	155	65	250	46	potI;putrescine transport system permease protein
K11075	180	54	521	92	1109	225	315	60	128	54	237	73	potH;putrescine transport system permease protein
K11076	361	147	664	126	1517	395	461	124	235	82	452	112	potG;putrescine transport system ATP-binding protein
K11077	4	0	19	3	8	4	12	2	8	2	2	1	attC;mannopine transport system substrate-binding protein
K11078	2	2	29	0	18	2	21	0	1	1	1	0	attB;mannopine transport system permease protein
K11079	1	1	27	4	8	5	15	1	6	3	2	3	attA2;mannopine transport system permease protein
K11080	7	4	28	9	5	11	43	4	7	4	3	1	attA1;mannopine transport system ATP-binding protein
K11081	25	7	78	38	78	31	57	19	2	3	25	21	phnS;2-aminoethylphosphonate transport system substrate-binding protein
K11082	4	2	69	9	10	6	22	7	1	0	5	8	phnV;2-aminoethylphosphonate transport system permease protein
K11083	16	3	59	11	26	17	40	5	5	0	15	0	phnU;2-aminoethylphosphonate transport system permease protein
K11084	30	46	92	58	73	63	105	39	36	28	73	43	phnT;2-aminoethylphosphonate transport system ATP-binding protein
K11102	934	450	1059	402	3416	909	1168	332	496	418	1183	610	gltP, gltT;proton glutamate symport protein
K11103	3424	1883	3644	1954	13544	2607	3608	848	1096	486	6210	1184	dctA;aerobic C4-dicarboxylate transport protein
K11105	233	221	1119	414	1211	822	972	264	335	136	533	281	cvrA, nhaP2;cell volume regulation protein A
K11147	29	3	64	14	64	7	10	4	52	14	18	3	DHRS4;dehydrogenase/reductase SDR family member 4 [EC:1.1.-.-]
K11159	825	221	1010	244	835	392	839	208	333	186	741	215	K11159;carotenoid cleavage dioxygenase
K11177	1867	1975	3441	2567	2607	2790	3299	1763	1361	1233	2355	1979	yagR;xanthine dehydrogenase YagR molybdenum-binding subunit [EC:1.17.1.4]
K11189	617	491	1006	724	1332	597	878	302	561	281	794	380	PTS-HPR;phosphocarrier protein
K11208	22	40	117	28	84	40	59	19	40	59	72	30	yncG;GST-like protein
K11209	1297	376	782	500	1214	430	1028	297	473	244	941	259	yghU;GST-like protein
K11211	30	13	155	37	173	97	73	21	42	6	33	27	kdkA;3-deoxy-D-manno-octulosonic acid kinase [EC:2.7.1.166]
K11249	29	26	122	32	175	52	47	20	30	28	44	19	eamB;cysteine/O-acetylserine efflux protein
K11250	409	156	876	348	1490	435	669	160	216	76	781	180	leuE;leucine efflux protein
K11275	2704	1001	4449	2715	4371	1867	4507	1743	3097	1920	6637	2030	H1_5;histone H1/5
K11322	14	44	416	131	21	38	35	133	34	21	26	87	EPC;enhancer of polycomb-like protein
K11357	198	153	670	208	324	378	474	124	210	106	207	152	divJ;two-component system, cell cycle sensor histidine kinase DivJ [EC:2.7.13.3]
K11382	1	2	2	0	9	0	2	0	4	0	5	1	pgtP;MFS transporter, OPA family, phosphoglycerate transporter protein
K11444	398	480	1018	679	1315	790	713	369	331	321	568	441	wspR;two-component system, chemotaxis family, response regulator WspR [EC:2.7.7.65]
K11474	88	74	220	113	563	140	146	40	27	20	133	63	glcC;GntR family transcriptional regulator, glc operon transcriptional activator
K11475	3100	1856	4376	2864	9038	3546	4754	1636	1440	1105	4447	2203	vanR;GntR family transcriptional regulator, vanillate catabolism transcriptional regulator
K11476	581	516	1124	694	1308	918	1035	430	433	262	1006	555	K11476, gntR;GntR family transcriptional regulator, gluconate operon transcriptional repressor
K11531	142	88	412	105	287	160	345	82	119	44	307	59	lsrR;lsr operon transcriptional repressor
K11534	23	11	83	12	36	24	36	6	4	7	35	2	deoR;DeoR family transcriptional regulator, deoxyribose operon repressor
K11537	63	27	427	92	156	150	164	61	101	47	130	67	xapB;MFS transporter, NHS family, xanthosine permease
K11538	66	15	12	12	91	27	70	5	15	2	68	6	ACAD8;isobutyryl-CoA dehydrogenase [EC:1.3.99.-]
K11604	112	28	202	35	205	63	186	35	43	13	137	24	sitA;manganese/iron transport system substrate-binding protein
K11605	23	21	78	22	49	28	69	11	9	3	38	4	sitC;manganese/iron transport system permease protein
K11606	28	20	56	9	65	28	58	23	7	9	48	6	sitD;manganese/iron transport system permease protein
K11607	70	32	160	42	95	52	107	16	17	5	82	9	sitB;manganese/iron transport system ATP-binding protein
K11608	31	52	22	7	15	24	36	13	11	7	20	17	mtfabH;beta-ketoacyl ACP synthase [EC:2.3.1.-]
K11616	44	20	181	92	125	78	82	12	91	49	113	30	maeN;malate:Na+ symporter
K11684	73	24	49	42	23	9	31	26	342	88	20	9	BDF1;bromodomain-containing factor 1
K11688	654	600	2350	994	1626	1190	1876	723	1096	1079	1081	702	dctP;C4-dicarboxylate-binding protein DctP
K11689	25	39	225	46	76	103	163	24	94	49	57	32	dctQ;C4-dicarboxylate transporter, DctQ subunit
K11690	585	508	3498	657	1436	2046	2473	550	1533	711	959	623	dctM;C4-dicarboxylate transporter, DctM subunit
K11711	82	74	343	60	246	126	162	70	93	39	139	69	dctS;two-component system, LuxR family, sensor histidine kinase DctS [EC:2.7.13.3]
K11712	696	407	1446	521	1262	473	1054	284	431	318	1082	275	dctR;two-component system, LuxR family, response regulator DctR
K11719	676	348	1151	475	2776	782	1115	321	428	220	1799	394	lptC;lipopolysaccharide export system protein LptC
K11720	546	233	1228	411	2569	663	915	218	409	168	901	269	lptG;lipopolysaccharide export system permease protein
K11731	84	172	453	173	162	270	401	152	198	134	147	203	atuD;citronellyl-CoA dehydrogenase [EC:1.3.99.-]
K11736	4	0	6	0	9	1	4	1	2	0	8	0	proY;proline-specific permease ProY
K11738	462	1344	453	747	894	1423	1023	738	33	28	730	1076	ansP;L-asparagine permease
K11739	41	13	83	15	221	57	32	6	9	2	376	19	nfrA;bacteriophage N4 adsorption protein A
K11740	68	38	274	86	137	89	130	13	27	18	109	41	nfrB;bacteriophage N4 adsorption protein B
K11741	461	478	624	982	1577	1384	684	509	195	114	919	839	sugE;quaternary ammonium compound-resistance protein SugE
K11743	2	2	11	4	18	8	7	1	2	1	202	18	mdtJ;spermidine export protein MdtJ
K11745	91	64	260	85	250	163	225	61	130	46	181	79	kefC;glutathione-regulated potassium-efflux system ancillary protein KefC
K11746	26	15	78	22	80	41	40	10	19	6	48	8	kefF;glutathione-regulated potassium-efflux system ancillary protein KefF
K11747	199	101	749	176	849	341	491	96	236	79	342	95	kefB;glutathione-regulated potassium-efflux system protein KefB
K11753	1157	922	2410	1436	4417	2309	2311	876	833	492	2296	990	ribF;riboflavin kinase / FMN adenylyltransferase [EC:2.7.1.26 2.7.7.2]
K11756	38	10	12	20	2	7	7	7	163	34	6	1	RSC1_2;chromatin structure-remodeling complex subunit RSC1/2
K11761	1	5	19	20	19	12	15	11	13	3	3	3	NPL6, RSC7;chromatin structure-remodeling complex protein RSC7
K11771	20	21	55	122	86	27	86	53	43	54	55	36	SWI1, ADR6;SWI/SNF chromatin-remodeling complex subunit SWI1
K11811	1468	427	1344	1168	1118	256	942	265	641	415	1319	388	arsH;arsenical resistance protein ArsH
K11889	2	1	9	0	34	3	25	1	0	0	22	2	impN;type VI secretion system protein ImpN [EC:2.7.11.1]
K11890	43	37	179	38	218	84	158	41	38	43	90	23	impM;type VI secretion system protein ImpM
K11891	238	170	1158	282	1103	501	892	180	334	257	450	153	impL, vasK, icmF;type VI secretion system protein ImpL
K11892	209	131	603	164	1475	401	368	90	159	110	337	89	impK, ompA, vasF, dotU;type VI secretion system protein ImpK
K11893	181	103	671	289	563	361	470	171	186	142	264	113	impJ, vasE;type VI secretion system protein ImpJ
K11894	159	158	298	114	313	191	360	164	187	140	202	109	impI, vasC;type VI secretion system protein ImpI
K11895	88	74	443	130	364	177	253	94	124	141	142	49	impH, vasB;type VI secretion system protein ImpH
K11896	199	158	863	418	598	392	593	225	192	243	293	151	impG, vasA;type VI secretion system protein ImpG
K11897	112	126	269	158	303	157	170	96	95	125	149	116	impF;type VI secretion system protein ImpF
K11899	14	8	35	14	39	18	49	9	2	2	40	5	impD;type VI secretion system protein ImpD
K11900	1380	1529	2014	2804	2524	1633	2402	2211	1157	2367	1920	1333	impC;type VI secretion system protein ImpC
K11901	523	705	770	1347	1172	759	1062	1156	570	1045	984	677	impB;type VI secretion system protein ImpB
K11902	158	158	478	348	522	270	344	207	248	503	252	138	impA;type VI secretion system protein ImpA
K11903	4356	2719	2973	4479	5939	2601	8098	4838	3161	3495	9024	3189	K11903, hcp;type VI secretion system secreted protein Hcp
K11904	441	336	1481	715	1664	734	1506	568	566	813	978	324	vgrG;type VI secretion system secreted protein VgrG
K11905	26	28	60	16	42	18	56	14	5	4	38	7	K11905;type VI secretion system protein
K11906	57	17	220	68	293	86	118	26	55	52	65	23	vasD, lip;type VI secretion system protein VasD
K11907	545	555	1261	688	1930	917	1247	667	445	646	973	363	vasG, clpV;type VI secretion system protein VasG
K11910	26	13	41	11	123	29	35	9	16	11	40	6	vasJ;type VI secretion system protein VasJ
K11912	215	207	637	304	312	402	435	224	223	218	274	206	ppkA;serine/threonine-protein kinase PpkA [EC:2.7.11.1]
K11917	10	13	97	21	84	28	28	16	12	17	16	10	sfa3;sigma-54 specific transcriptional regulator
K11921	2367	1304	5794	1906	10717	3125	4402	1018	1387	546	3978	1251	cynR;LysR family transcriptional regulator
K11923	5648	3764	8764	7653	10183	4325	7278	3446	1727	1653	6944	3594	cueR;MerR family transcriptional regulator, copper efflux regulator
K11927	35673	34409	67322	69573	129099	61752	75649	32609	13854	10604	89186	36533	rhlE;ATP-dependent RNA helicase RhlE [EC:3.6.4.13]
K11932	23	29	103	15	56	61	54	55	27	20	23	54	uspG;universal stress protein G
K11935	11	5	45	5	43	7	35	5	16	3	38	4	pgaA;biofilm PGA synthesis protein PgaA
K11937	9	0	8	4	8	3	9	1	2	5	17	8	pgaD;biofilm PGA synthesis protein PgaD
K11940	1774	726	1604	818	1950	701	2530	748	850	509	2666	527	hspQ;heat shock protein HspQ
K11942	1130	1136	3504	2567	2624	2228	2541	1699	1122	850	1886	1305	E5.4.99.2;methylmalonyl-CoA mutase [EC:5.4.99.2]
K11959	7	3	33	11	10	12	14	7	1	4	8	8	urtA;urea transport system substrate-binding protein
K12048	1	0	0	0	4	0	6	0	0	0	2	0	comB10;ComB10 competence protein
K12056	47	14	212	32	76	83	130	28	39	31	108	34	traG;conjugal transfer mating pair stabilization protein TraG
K12057	16	9	71	2	35	35	36	3	8	2	41	3	traF;conjugal transfer pilus assembly protein TraF
K12058	17	5	102	15	25	37	51	5	11	10	11	10	traN;conjugal transfer mating pair stabilization protein TraN
K12059	8	0	49	2	8	15	25	0	16	0	3	1	trbC;conjugal transfer pilus assembly protein TrbC
K12060	9	4	112	7	14	38	44	4	19	1	23	0	traU;conjugal transfer pilus assembly protein TraU
K12061	4	0	76	7	22	34	36	1	13	1	17	0	traW;conjugal transfer pilus assembly protein TraW
K12062	1	1	79	2	10	22	28	2	12	4	11	5	trbI;conjugal transfer pilin signal peptidase TrbI
K12064	8	8	64	8	32	16	30	9	11	8	13	15	traV;conjugal transfer pilus assembly protein TraV
K12065	11	4	100	11	16	51	65	3	27	12	18	13	traB;conjugal transfer pilus assembly protein TraB
K12066	10	2	84	11	18	21	36	4	17	4	9	8	traK;conjugal transfer pilus assembly protein TraK
K12067	6	6	66	13	23	13	38	1	12	4	21	4	traE;conjugal transfer pilus assembly protein TraE
K12070	6	2	69	2	9	15	21	1	10	4	13	1	traI;conjugal transfer pilus assembly protein TraI
K12071	17	11	140	26	83	42	54	8	24	18	20	9	traD;conjugal transfer pilus assembly protein TraD
K12072	16	12	128	6	20	42	70	3	27	5	17	11	traH;conjugative transfer pilus assembly protein TraH
K12152	72	26	202	54	187	52	83	22	46	21	102	14	nudJ;phosphatase NudJ [EC:3.6.1.-]
K12203	2	1	8	0	3	2	13	3	2	0	5	0	dotB, traJ;defect in organelle trafficking protein DotB
K12206	9	2	23	3	6	12	22	4	2	0	11	1	icmB, dotO;intracellular multiplication protein IcmB
K12213	2	1	10	3	4	5	7	0	1	0	2	0	icmK, traN, dotH;intracellular multiplication protein IcmK
K12214	3	1	3	2	1	0	3	1	0	0	2	4	icmL, traM, dotI;intracellular multiplication protein IcmL
K12217	6	0	13	5	9	11	22	1	1	0	10	2	icmO, trbC, dotL;intracellular multiplication protein IcmO
K12226	0	1	24	5	2	2	8	2	4	0	6	2	tphA;proline/betaine transport protein TphA
K12237	28	10	99	33	58	50	44	5	7	5	3	0	vibF;nonribosomal peptide synthetase VibF
K12238	3	4	24	6	8	16	29	2	6	4	12	8	pchD;pyochelin biosynthesis protein PchD
K12241	0	0	7	0	0	0	3	0	1	0	0	0	pchG;pyochelin biosynthetic protein PchG
K12243	54	41	96	90	43	33	113	53	24	25	132	97	pchR;AraC family transcriptional regulator, transcriptional activator of the genes for pyochelin and ferripyochelin receptors
K12252	58	27	126	35	186	79	98	23	40	26	74	25	aruH;arginine:pyruvate transaminase [EC:2.6.1.84]
K12256	1558	896	1441	1221	11741	1793	1577	863	857	929	2134	922	spuC;putrescine aminotransferase [EC:2.6.1.-]
K12262	742	250	1395	283	2135	559	879	220	262	107	909	291	cybB;cytochrome b561
K12284	16	3	59	25	61	22	44	13	20	16	25	6	mshN;MSHA biogenesis protein MshN
K12297	148	88	356	33	1528	296	173	23	68	26	545	32	rlmL;23S rRNA (guanine2445-N2)-methyltransferase [EC:2.1.1.173]
K12299	1	2	13	3	3	5	9	3	4	2	3	1	garP;MFS transporter, ACS family, probable galactarate transporter
K12308	261	231	1469	444	830	635	824	204	251	148	523	245	bgaB, lacA;beta-galactosidase [EC:3.2.1.23]
K12340	2452	1497	5262	2944	4201	2276	3712	1721	2119	1308	3356	1639	tolC;outer membrane channel protein
K12341	34	13	524	82	246	153	142	17	33	5	107	31	yadA;adhesin YadA
K12342	2	0	63	7	11	8	13	4	1	0	4	0	yadB_C;adhesin YadB/C
K12368	1337	1002	1690	1152	5145	1309	2399	1255	762	742	3624	1153	dppA;dipeptide transport system substrate-binding protein
K12370	115	77	283	91	658	174	236	62	98	39	373	81	dppC;dipeptide transport system permease protein
K12371	228	92	284	79	666	155	334	69	101	33	559	73	dppD;dipeptide transport system ATP-binding protein
K12372	196	134	476	133	1086	345	442	138	244	201	650	102	dppF;dipeptide transport system ATP-binding protein
K12373	336	426	1961	993	871	961	1275	647	540	369	843	531	HEXA_B;hexosaminidase [EC:3.2.1.52]
K12405	253	191	212	251	175	168	172	160	171	264	162	150	HSD17B4;3-hydroxyacyl-CoA dehydrogenase / 3a,7a,12a-trihydroxy-5b-cholest-24-enoyl-CoA hydratase [EC:1.1.1.35 4.2.1.107]
K12506	168	176	911	292	810	518	568	118	225	91	280	131	ispDF;2-C-methyl-D-erythritol 4-phosphate cytidylyltransferase / 2-C-methyl-D-erythritol 2,4-cyclodiphosphate synthase [EC:2.7.7.60 4.6.1.12]
K12508	253	482	1265	222	507	685	812	125	328	113	339	210	fcs;feruloyl-CoA synthase [EC:6.2.1.34]
K12511	435	539	1283	840	869	1046	986	544	506	475	506	595	tadC;tight adherence protein C
K12516	31	48	40	227	9	82	31	88	10	18	27	170	bigA;putative surface-exposed virulence protein
K12525	2	3	16	4	7	7	6	4	6	0	1	1	metL;bifunctional aspartokinase / homoserine dehydrogenase 2 [EC:2.7.2.4 1.1.1.3]
K12526	274	126	737	200	503	201	223	91	155	82	182	67	lysAC;bifunctional diaminopimelate decarboxylase / aspartate kinase [EC:4.1.1.20 2.7.2.4]
K12533	6	5	19	6	20	1	4	1	6	9	16	4	rsaD;ATP-binding cassette, subfamily C, bacterial RsaD
K12534	1	2	11	1	17	7	6	0	7	3	4	4	rsaE;membrane fusion protein RsaE
K12535	1	0	19	6	9	5	4	0	1	1	2	0	rsaF;outer membrane protein RsaF
K12536	58	61	102	50	115	63	113	24	46	35	121	44	hasD, prtD, aprD;ATP-binding cassette, subfamily C, bacterial exporter for protease/lipase
K12537	16	9	47	11	56	18	16	4	14	2	25	7	hasE, prtE;protease secretion protein HasE
K12538	12	12	140	47	72	36	37	15	9	13	50	10	hasF, prtF;outer membrane protein HasF
K12539	82	55	58	35	354	126	325	60	73	17	537	28	prsD;ATP-binding cassette, subfamily C, bacterial PrsD
K12540	56	30	18	31	301	63	156	62	8	18	332	7	prsE;membrane fusion protein PrsE
K12541	280	112	454	142	2089	303	364	82	112	70	310	80	lapB;ATP-binding cassette, subfamily C, bacterial LapB
K12542	128	71	340	68	920	167	229	72	75	66	257	91	lapC;membrane fusion protein LapC
K12543	795	373	791	341	1519	398	651	306	299	395	727	247	lapE;outer membrane protein LapE
K12544	95	43	1186	342	514	178	144	37	108	41	118	14	rsaA;S-layer protein
K12547	15	15	19	36	58	49	83	39	11	31	57	41	plyA;polysaccharidase protein
K12548	37	17	35	15	230	30	327	81	27	17	301	65	rapA_B_C;autoaggregation protein RapA/B/C
K12549	4684	1473	988	490	56366	8101	1104	480	714	441	2261	607	lapA;surface adhesion protein
K12573	3574	1749	5586	2842	11448	3326	5268	1600	1834	1013	7265	1684	rnr, vacB;ribonuclease R [EC:3.1.-.-]
K12580	40	18	38	53	61	23	65	37	89	11	31	12	CNOT3, NOT3;CCR4-NOT transcription complex subunit 3
K12605	485	309	829	440	920	459	830	280	359	206	666	316	CNOT2, NOT2;CCR4-NOT transcription complex subunit 2
K12658	85	50	326	143	205	162	215	67	136	63	174	77	E5.1.1.8;4-hydroxyproline epimerase [EC:5.1.1.8]
K12663	8	9	26	6	20	3	22	2	11	0	20	8	ECH1;delta(3,5)-Delta(2,4)-dienoyl-CoA isomerase [EC:5.3.3.-]
K12678	9	2	48	12	59	20	20	4	17	4	39	5	aidA-I;AIDA-I adhesin-like protein
K12680	18	4	76	15	70	28	40	6	10	2	37	5	misL;autotransported protein MisL
K12685	128	125	541	136	339	186	401	110	209	111	239	107	ssp;subtilase-type serine protease [EC:3.4.21.-]
K12686	342	96	883	312	1138	268	500	69	66	37	499	52	K12686, estA, apeE, lip-1;outer membrane lipase/esterase
K12687	25	16	104	12	44	19	74	12	22	11	37	10	flu;antigen 43
K12688	7	4	51	13	23	12	21	4	6	2	5	2	K12688, nalP, ausP, sphB1;autotransporter serine protease [EC:3.4.21.-]
K12690	0	2	22	0	8	8	12	2	1	0	1	1	hsf;adhesin Hsf
K12898	111	60	107	100	46	43	68	69	134	76	60	42	HNRNPF_H;heterogeneous nuclear ribonucleoprotein F/H
K12945	8	6	45	15	20	20	24	10	11	6	11	5	nudK;GDP-mannose pyrophosphatase NudK [EC:3.6.1.-]
K12962	84	51	163	112	158	66	164	21	28	11	343	66	arnE;undecaprenyl phosphate-alpha-L-ara4N flippase subunit ArnE
K12972	297	165	866	260	649	423	819	154	445	186	468	191	ghrA;gyoxylate/hydroxypyruvate reductase A [EC:1.1.1.79 1.1.1.81]
K12973	9	2	29	4	18	2	15	0	0	1	24	4	pagP;palmitoyl transferase [EC:2.3.1.-]
K12976	248	54	224	113	1752	177	258	49	69	23	346	60	pagL;lipid A 3-O-deacylase [EC:3.1.-.-]
K12979	585	280	1463	374	2910	665	779	192	263	194	957	261	lpxO;beta-hydroxylase [EC:1.14.11.-]
K12980	18	5	37	1	86	19	52	10	6	0	109	8	lpxQ;lipid A oxidase
K12989	131	101	561	158	557	353	394	110	199	176	221	100	lpcC;mannosyltransferase [EC:2.4.1.-]
K12990	40	17	253	89	180	61	104	12	63	32	50	16	K12990, rfbF;rhamnosyltransferase [EC:2.4.1.-]
K12991	11	4	42	18	27	10	20	3	10	2	134	6	K12991, rfbG;rhamnosyltransferase [EC:2.4.1.-]
K12993	18	19	61	29	48	36	30	9	25	9	88	4	wbpX;alpha-1,2-rhamnosyltransferase [EC:2.4.1.-]
K12999	7	9	26	17	24	31	34	19	8	12	17	17	rgpI;glucosyltransferase [EC:2.4.1.-]
K13003	26	13	38	12	14	7	68	16	6	1	60	10	wbtG;glycosyltransferase [EC:2.4.1.-]
K13007	56	29	286	51	425	128	127	16	51	12	164	38	wbpL;Fuc2NAc and GlcNAc transferase [EC:2.4.1.-]
K13013	494	387	1261	610	1082	761	1034	370	401	267	741	355	wbqV;O-antigen biosynthesis protein WbqV
K13021	631	366	2778	728	1900	1121	1743	362	485	252	1174	464	ttuB;MFS transporter, ACS family, tartrate transporter
K13028	50	24	317	51	113	52	206	27	47	11	159	77	oxdA;aldoxime dehydratase [EC:4.99.1.5]
K13041	33	18	84	35	73	49	69	33	33	33	56	81	ttrR;two-component system, LuxR family, response regulator TtrR
K13053	178	48	182	50	1726	233	119	12	25	5	353	36	sulA;cell division inhibitor SulA
K13058	27	8	397	66	311	151	77	70	21	17	779	24	mfpsA;mannosylfructose-phosphate synthase [EC:2.4.1.246]
K13059	3	1	117	8	25	37	20	8	25	3	18	7	nahK, lnpB;N-acetylhexosamine 1-kinase [EC:2.7.1.162]
K13060	16	9	61	20	20	20	54	8	10	1	19	10	lasI, luxI;acyl homoserine lactone synthase [EC:2.3.1.184]
K13061	26	11	108	24	198	46	92	39	36	8	39	18	rhlI;acyl homoserine lactone synthase [EC:2.3.1.184]
K13086	8	3	112	9	94	20	23	2	0	1	204	2	mfppA;mannosylfructose-6-phosphate phosphatase [EC:3.1.3.79]
K13238	31	16	118	36	94	47	55	10	29	7	24	8	DCI;3,2-trans-enoyl-CoA isomerase, mitochondrial [EC:5.3.3.8]
K13239	86	27	162	41	109	13	104	8	17	9	108	14	PECI;peroxisomal 3,2-trans-enoyl-CoA isomerase [EC:5.3.3.8]
K13243	240	307	703	350	763	475	594	280	233	144	386	296	dos;c-di-GMP-specific phosphodiesterase [EC:3.1.4.52]
K13244	75	37	77	8	1301	131	61	10	10	6	63	12	yahA;c-di-GMP-specific phosphodiesterase [EC:3.1.4.52]
K13245	243	285	676	345	582	577	563	312	202	121	389	372	pdeA;c-di-GMP-specific phosphodiesterase [EC:3.1.4.52]
K13247	5	11	70	19	18	51	50	9	15	13	16	14	CRYL1;L-gulonate 3-dehydrogenase [EC:1.1.1.45]
K13255	3	0	59	4	51	11	25	4	6	0	41	5	fhuF;ferric iron reductase protein FhuF
K13285	0	0	7	0	1	0	0	0	0	0	1	0	sipB, ipaB, bipB;invasin B
K13408	51	23	219	64	178	68	65	22	44	20	42	22	raxA;membrane fusion protein RaxA
K13409	67	69	303	95	213	124	115	55	62	39	51	63	raxB, cvaB;ATP-binding cassette, subfamily B, bacterial RaxB
K13444	125	127	534	197	151	262	375	103	145	101	191	146	SUMF1, FGE;sulfatase modifying factor 1
K13472	25	4	329	38	157	96	67	19	20	0	82	21	raxST;sulfotransferase
K13481	427	325	811	390	955	482	744	220	232	129	588	206	xdhA;xanthine dehydrogenase small subunit [EC:1.17.1.4]
K13482	709	562	1300	710	1277	784	1152	569	413	256	955	559	xdhB;xanthine dehydrogenase large subunit [EC:1.17.1.4]
K13486	41	41	130	19	457	107	75	18	32	15	61	16	wspC;chemotaxis protein methyltransferase WspC
K13487	201	95	241	93	2301	352	157	57	63	21	282	71	wspA;methyl-accepting chemotaxis protein WspA
K13488	37	16	72	11	294	42	29	3	9	6	36	10	wspB;chemotaxis-related protein WspB
K13489	31	24	54	9	243	31	30	7	7	2	39	3	wspD;chemotaxis-related protein WspD
K13503	330	188	848	252	963	408	773	146	253	125	696	135	trpEG;anthranilate synthase [EC:4.1.3.27]
K13522	46	27	168	49	299	70	90	41	35	20	99	17	K13522, nadM;bifunctional NMN adenylyltransferase/nudix hydrolase [EC:2.7.7.1]
K13530	94	75	355	131	182	164	211	56	161	81	237	119	adaA;AraC family transcriptional regulator, regulatory protein of adaptative response / methylphosphotriester-DNA alkyltransferase methyltransferase [EC:2.1.1.-]
K13535	6	7	21	25	23	4	28	8	6	16	15	7	CLD1;cardiolipin-specific phospholipase [EC:3.1.1.-]
K13541	79	39	175	29	756	159	120	21	32	18	114	26	cbiGH-cobJ;cobalt-precorrin 5A hydrolase / precorrin-3B C17-methyltransferase [EC:3.7.1.12 2.1.1.131]
K13543	275	103	571	209	673	174	418	58	122	97	415	100	hemDX;uroporphyrinogen III methyltransferase / synthase [EC:2.1.1.107 4.2.1.75]
K13574	189	205	694	240	305	338	527	148	286	143	199	166	ybiC;uncharacterized oxidoreductase [EC:1.1.1.-]
K13580	59	21	62	10	1200	120	21	1	15	2	45	1	K13580;magnesium chelatase subunit ChlD-like protein
K13581	145	75	619	83	435	380	508	105	282	80	226	78	ccrM;modification methylase [EC:2.1.1.72]
[truncated: 220 more rows]
